# Supplementary material for: Triethyl­ammonium (S)-(−)-O-[1-(2-naphth­yl)eth­yl] (4-meth­oxy­phen­yl)dithio­phospho­nate
Source: Acta Crystallogr Sect E Struct Rep Online. 2011 Apr 29;67(Pt 5):o1260–1. doi: 10.1107/S1600536811015820 (PMC3089098; doi:10.1107/S1600536811015820)
Supplement: Supplementary file 1 [file e-67-o1260-sup1.cif]

##############################################################################
#                                                                            #
# This CIF contains the data in a paper accepted for publication in          #
# Acta Crystallographica Section E. It conforms to the requirements of       #
# Notes for Authors for Acta Crystallographica Section E, and has been       #
# peer reviewed under the auspices of the IUCr Commission on Journals.       #
#                                                                            #
# Full details of the Crystallographic Information File format               #
# are given in the paper "The Crystallographic Information File (CIF):       #
# a New Standard Archive File for Crystallography" by S. R. Hall, F. H.      #
# Allen and I. D. Brown [Acta Cryst. (1991), A47, 655-685].                  #
#                                                                            #
# The current version of the core CIF dictionary is obtainable from          #
# ftp://ftp.iucr.org/pub/cif_core.dic.                                       #
#                                                                            #
# Software is freely available for graphical display of the structure(s)     #
# in this CIF. For information consult the CIF software page                 #
# http://www.iucr.org/resources/cif/software.                                #
#                                                                            #
# This file may be used for bona fide research purposes within the           #
# scientific community so long as proper attribution is given to the journal # 
# article from which it was obtained.                                        #
#                                                                            #
##############################################################################
data_I
_audit_creation_method     SHELXL-97
_chemical_name_systematic
;
Triethylammonium (<i>S</i>)-(-)-<i>O</i>-[1-(2-naphthyl)ethyl]
(4-methoxyphenyl)dithiophosphonate
;
_chemical_name_common     ?
_chemical_formula_moiety     'C6 H16 N +, C19 H18 O2 P S2 -'
_chemical_formula_sum     'C25 H34 N O2 P S2'
_chemical_formula_iupac     'C6 H16 N +, C19 H18 O2 P S2 -'
_chemical_formula_weight     475.62
_chemical_melting_point     ?
_symmetry_cell_setting     orthorhombic
_symmetry_space_group_name_H-M     'P 21 21 21'
_symmetry_space_group_name_Hall     'P 2ac 2ab'
loop_
    _symmetry_equiv_pos_as_xyz
    'x, y, z'
    'x+1/2, -y+1/2, -z'
    '-x, y+1/2, -z+1/2'
    '-x+1/2, -y, z+1/2'
_cell_length_a     9.3782(3)
_cell_length_b     12.3467(5)
_cell_length_c     21.9651(8)
_cell_angle_alpha     90.00
_cell_angle_beta     90.00
_cell_angle_gamma     90.00
_cell_volume     2543.33(16)
_cell_formula_units_Z     4
_cell_measurement_reflns_used     9895
_cell_measurement_theta_min     2.73
_cell_measurement_theta_max     28.35
_cell_measurement_temperature     294(2)
_exptl_crystal_description     block
_exptl_crystal_colour     colorless
_exptl_crystal_size_max     0.52
_exptl_crystal_size_mid     0.36
_exptl_crystal_size_min     0.32
_exptl_crystal_density_diffrn     1.242
_exptl_crystal_density_meas     ?
_exptl_crystal_density_method     'not measured'
_exptl_crystal_F_000     1016
_exptl_absorpt_coefficient_mu     0.294
_exptl_absorpt_correction_type     multi-scan
_exptl_absorpt_process_details     '(SADABS; Bruker, 2005)'
_exptl_absorpt_correction_T_min     0.8623
_exptl_absorpt_correction_T_max     0.9119
_exptl_special_details
;
;
_diffrn_ambient_temperature     294(2)
_diffrn_radiation_type     MoK\a
_diffrn_radiation_wavelength     0.71073
_diffrn_radiation_source     'fine-focus sealed tube'
_diffrn_radiation_monochromator     graphite
_diffrn_measurement_device_type     'Bruker Kappa APEXII CCD area-detector'
_diffrn_measurement_method     '\f and \w'
_diffrn_detector_area_resol_mean     ?
_diffrn_reflns_number     43596
_diffrn_reflns_av_R_equivalents     0.0299
_diffrn_reflns_av_sigmaI/netI     0.0203
_diffrn_reflns_theta_min     1.85
_diffrn_reflns_theta_max     28.41
_diffrn_reflns_theta_full     28.41
_diffrn_measured_fraction_theta_max     0.994
_diffrn_measured_fraction_theta_full     0.994
_diffrn_reflns_limit_h_min     -11
_diffrn_reflns_limit_h_max     12
_diffrn_reflns_limit_k_min     -15
_diffrn_reflns_limit_k_max     16
_diffrn_reflns_limit_l_min     -29
_diffrn_reflns_limit_l_max     29
_diffrn_standards_number     ?
_diffrn_standards_interval_count     ?
_diffrn_standards_interval_time     ?
_diffrn_standards_decay_%     ?
_refine_special_details
;
 Refinement of F^2^ against ALL reflections.  The weighted R-factor wR and
 goodness of fit S are based on F^2^, conventional R-factors R are based
 on F, with F set to zero for negative F^2^. The threshold expression of
 F^2^ > 2sigma(F^2^) is used only for calculating R-factors(gt) etc. and is
 not relevant to the choice of reflections for refinement.  R-factors based
 on F^2^ are statistically about twice as large as those based on F, and R-
 factors based on ALL data will be even larger.
;
_reflns_number_total     6343
_reflns_number_gt     5946
_reflns_threshold_expression     I>2\s(I)
_refine_ls_structure_factor_coef     Fsqd
_refine_ls_matrix_type     full
_refine_ls_R_factor_all     0.0400
_refine_ls_R_factor_gt     0.0356
_refine_ls_wR_factor_gt     0.0894
_refine_ls_wR_factor_ref     0.0937
_refine_ls_goodness_of_fit_ref     1.063
_refine_ls_restrained_S_all     1.063
_refine_ls_number_reflns     6343
_refine_ls_number_parameters     289
_refine_ls_number_restraints     0
_refine_ls_hydrogen_treatment     mixed
_refine_ls_weighting_scheme     calc
_refine_ls_weighting_details
         'calc w=1/[\s^2^(Fo^2^)+(0.0477P)^2^+1.2869P] where P=(Fo^2^+2Fc^2^)/3'
_atom_sites_solution_hydrogens     geom
_atom_sites_solution_primary     direct
_atom_sites_solution_secondary     difmap
_refine_ls_shift/su_max     0.000
_refine_ls_shift/su_mean     0.000
_refine_diff_density_max     0.782
_refine_diff_density_min     -0.260
_refine_ls_extinction_method     none
_refine_ls_extinction_coef     ?
_refine_ls_abs_structure_details     'Flack (1983), 2752 Friedel pairs'
_refine_ls_abs_structure_Flack     -0.01(6)
loop_
    _atom_type_symbol
    _atom_type_description
    _atom_type_scat_dispersion_real
    _atom_type_scat_dispersion_imag
    _atom_type_scat_source
    'C' 'C' 0.0033 0.0016
                         'International Tables Vol C Tables 4.2.6.8 and 6.1.1.4'
    'H' 'H' 0.0000 0.0000
                         'International Tables Vol C Tables 4.2.6.8 and 6.1.1.4'
    'N' 'N' 0.0061 0.0033
                         'International Tables Vol C Tables 4.2.6.8 and 6.1.1.4'
    'O' 'O' 0.0106 0.0060
                         'International Tables Vol C Tables 4.2.6.8 and 6.1.1.4'
    'P' 'P' 0.1023 0.0942
                         'International Tables Vol C Tables 4.2.6.8 and 6.1.1.4'
    'S' 'S' 0.1246 0.1234
                         'International Tables Vol C Tables 4.2.6.8 and 6.1.1.4'
_computing_data_collection     'APEX2 (Bruker, 2007)'
_computing_cell_refinement     'SAINT (Bruker, 2007)'
_computing_data_reduction     'SAINT (Bruker, 2007)'
_computing_structure_solution     'SHELXS97 (Sheldrick, 2008)'
_computing_structure_refinement     'SHELXL97 (Sheldrick, 2008)'
_computing_molecular_graphics     'ORTEP-3 for Windows (Farrugia, 1997)'
_computing_publication_material
                                'WinGX (Farrugia, 1999) and PLATON (Spek, 2009)'
loop_
    _atom_site_type_symbol
    _atom_site_label
    _atom_site_fract_x
    _atom_site_fract_y
    _atom_site_fract_z
    _atom_site_U_iso_or_equiv
    _atom_site_adp_type
    _atom_site_calc_flag
    _atom_site_refinement_flags
    _atom_site_occupancy
    _atom_site_symmetry_multiplicity
    _atom_site_disorder_assembly
    _atom_site_disorder_group
    S S1 0.60412(5) 0.18821(4) 0.04905(2) 0.02652(11) Uani d . 1 1 . .
    S S2 0.57588(5) 0.14708(4) 0.19936(2) 0.02634(11) Uani d . 1 1 . .
    P P1 0.48082(5) 0.18524(4) 0.12180(2) 0.01859(10) Uani d . 1 1 . .
    O O1 0.34594(14) 0.10520(11) 0.11076(6) 0.0211(3) Uani d . 1 1 . .
    O O2 0.14963(18) 0.59555(13) 0.14733(7) 0.0327(3) Uani d . 1 1 . .
    N N1 -0.09897(17) 0.20257(14) 0.15241(7) 0.0233(3) Uani d . 1 1 . .
    H H1 -0.187(3) 0.190(2) 0.1517(11) 0.029(6) Uiso d . 1 1 . .
    C C1 0.38210(18) 0.31092(15) 0.12904(8) 0.0192(3) Uani d . 1 1 . .
    C C2 0.3729(2) 0.36634(17) 0.18402(8) 0.0235(4) Uani d . 1 1 . .
    H H2 0.4193 0.3392 0.2182 0.028 Uiso calc R 1 1 . .
    C C3 0.2957(2) 0.46103(17) 0.18858(9) 0.0264(4) Uani d . 1 1 . .
    H H3 0.2904 0.4972 0.2257 0.032 Uiso calc R 1 1 . .
    C C4 0.2256(2) 0.50278(16) 0.13774(9) 0.0235(4) Uani d . 1 1 . .
    C C5 0.2361(2) 0.44975(16) 0.08213(9) 0.0229(4) Uani d . 1 1 . .
    H H5 0.1911 0.4777 0.0478 0.027 Uiso calc R 1 1 . .
    C C6 0.3143(2) 0.35486(17) 0.07823(8) 0.0222(4) Uani d . 1 1 . .
    H H6 0.3217 0.3197 0.0409 0.027 Uiso calc R 1 1 . .
    C C7 0.0639(3) 0.6348(2) 0.09831(11) 0.0393(5) Uani d . 1 1 . .
    H H7A 0.0105 0.6967 0.1117 0.059 Uiso calc R 1 1 . .
    H H7B -0.0007 0.5790 0.0854 0.059 Uiso calc R 1 1 . .
    H H7C 0.1241 0.6551 0.0649 0.059 Uiso calc R 1 1 . .
    C C8 0.3722(2) -0.00862(16) 0.09988(10) 0.0261(4) Uani d . 1 1 . .
    H H8 0.4752 -0.0209 0.0970 0.031 Uiso calc R 1 1 . .
    C C9 0.3140(3) -0.07059(18) 0.15388(11) 0.0331(5) Uani d . 1 1 . .
    H H9A 0.3298 -0.1467 0.1480 0.050 Uiso calc R 1 1 . .
    H H9B 0.2136 -0.0571 0.1576 0.050 Uiso calc R 1 1 . .
    H H9C 0.3617 -0.0473 0.1903 0.050 Uiso calc R 1 1 . .
    C C10 0.3016(2) -0.03846(18) 0.03867(10) 0.0291(4) Uani d . 1 1 . .
    C C11 0.2350(2) 0.04142(18) 0.00213(10) 0.0295(4) Uani d . 1 1 . .
    H H11 0.2360 0.1134 0.0146 0.035 Uiso calc R 1 1 . .
    C C12 0.1688(2) 0.01411(19) -0.05147(11) 0.0322(4) Uani d . 1 1 . .
    H H12 0.1235 0.0672 -0.0744 0.039 Uiso calc R 1 1 . .
    C C13 0.1694(2) -0.09410(19) -0.07195(10) 0.0308(4) Uani d . 1 1 . .
    C C14 0.1044(2) -0.1237(2) -0.12876(11) 0.0358(5) Uani d . 1 1 . .
    H H14 0.0577 -0.0718 -0.1521 0.043 Uiso calc R 1 1 . .
    C C15 0.1116(3) -0.2262(2) -0.14773(11) 0.0381(5) Uani d . 1 1 . .
    H H15 0.0704 -0.2448 -0.1848 0.046 Uiso calc R 1 1 . .
    C C16 0.1806(3) -0.3082(2) -0.11267(11) 0.0406(5) Uani d . 1 1 . .
    H H16 0.1840 -0.3790 -0.1270 0.049 Uiso calc R 1 1 . .
    C C17 0.2415(3) -0.28267(19) -0.05816(11) 0.0363(5) Uani d . 1 1 . .
    H H17 0.2852 -0.3362 -0.0350 0.044 Uiso calc R 1 1 . .
    C C18 0.2382(2) -0.17606(17) -0.03732(9) 0.0264(4) Uani d . 1 1 . .
    C C19 0.3031(2) -0.14337(19) 0.01921(10) 0.0301(4) Uani d . 1 1 . .
    H H19 0.3475 -0.1955 0.0432 0.036 Uiso calc R 1 1 . .
    C C20 -0.0239(2) 0.14297(19) 0.10174(10) 0.0304(4) Uani d . 1 1 . .
    H H20A 0.0780 0.1436 0.1093 0.037 Uiso calc R 1 1 . .
    H H20B -0.0410 0.1803 0.0636 0.037 Uiso calc R 1 1 . .
    C C21 -0.0742(3) 0.0270(2) 0.09624(13) 0.0425(6) Uani d . 1 1 . .
    H H21A -0.0452 -0.0130 0.1316 0.064 Uiso calc R 1 1 . .
    H H21B -0.0330 -0.0053 0.0606 0.064 Uiso calc R 1 1 . .
    H H21C -0.1763 0.0256 0.0930 0.064 Uiso calc R 1 1 . .
    C C22 -0.0597(2) 0.16311(18) 0.21476(9) 0.0292(4) Uani d . 1 1 . .
    H H22B -0.0739 0.0854 0.2164 0.035 Uiso calc R 1 1 . .
    H H22A -0.1235 0.1960 0.2442 0.035 Uiso calc R 1 1 . .
    C C23 0.0930(2) 0.1883(2) 0.23275(10) 0.0356(5) Uani d . 1 1 . .
    H H23A 0.1128 0.1572 0.2719 0.053 Uiso calc R 1 1 . .
    H H23B 0.1060 0.2653 0.2346 0.053 Uiso calc R 1 1 . .
    H H23C 0.1569 0.1582 0.2031 0.053 Uiso calc R 1 1 . .
    C C24 -0.0782(2) 0.32156(17) 0.14353(10) 0.0305(4) Uani d . 1 1 . .
    H H24A -0.1139 0.3416 0.1036 0.037 Uiso calc R 1 1 . .
    H H24B 0.0230 0.3375 0.1445 0.037 Uiso calc R 1 1 . .
    C C25 -0.1526(3) 0.3895(2) 0.19115(12) 0.0438(6) Uani d . 1 1 . .
    H H25A -0.1499 0.4643 0.1792 0.066 Uiso calc R 1 1 . .
    H H25B -0.1051 0.3810 0.2296 0.066 Uiso calc R 1 1 . .
    H H25C -0.2500 0.3665 0.1949 0.066 Uiso calc R 1 1 . .
loop_
    _atom_site_aniso_label
    _atom_site_aniso_U_11
    _atom_site_aniso_U_22
    _atom_site_aniso_U_33
    _atom_site_aniso_U_12
    _atom_site_aniso_U_13
    _atom_site_aniso_U_23
    S1 0.0237(2) 0.0337(2) 0.0222(2) 0.0015(2) 0.00873(17) 0.0038(2)
    S2 0.0195(2) 0.0391(3) 0.0204(2) 0.00257(18) -0.00307(17) 0.0067(2)
    P1 0.01450(18) 0.0253(2) 0.01599(19) -0.00017(17) 0.00075(15) 0.00270(18)
    O1 0.0184(6) 0.0224(6) 0.0225(6) -0.0001(5) 0.0014(5) -0.0009(5)
    O2 0.0394(8) 0.0292(8) 0.0294(8) 0.0085(6) -0.0055(6) -0.0048(6)
    N1 0.0169(7) 0.0286(9) 0.0245(8) -0.0022(6) 0.0012(6) 0.0043(6)
    C1 0.0180(7) 0.0228(8) 0.0167(8) -0.0016(7) -0.0001(6) 0.0010(7)
    C2 0.0263(9) 0.0282(10) 0.0161(8) -0.0030(7) -0.0046(6) 0.0013(7)
    C3 0.0322(10) 0.0281(10) 0.0190(9) -0.0016(8) -0.0033(7) -0.0057(7)
    C4 0.0233(9) 0.0222(9) 0.0248(10) -0.0021(7) -0.0008(7) -0.0013(7)
    C5 0.0236(9) 0.0276(10) 0.0176(9) 0.0016(7) -0.0029(7) 0.0024(7)
    C6 0.0227(8) 0.0288(9) 0.0150(8) 0.0007(7) 0.0002(6) -0.0009(7)
    C7 0.0469(14) 0.0349(12) 0.0360(12) 0.0139(11) -0.0034(10) 0.0013(10)
    C8 0.0228(9) 0.0237(9) 0.0317(10) 0.0011(7) 0.0058(8) -0.0022(8)
    C9 0.0378(12) 0.0277(11) 0.0338(11) 0.0008(9) 0.0010(9) 0.0060(9)
    C10 0.0249(9) 0.0300(10) 0.0325(11) -0.0059(8) 0.0099(8) -0.0050(9)
    C11 0.0312(10) 0.0282(10) 0.0292(11) 0.0023(8) 0.0028(8) -0.0004(8)
    C12 0.0323(10) 0.0318(11) 0.0324(11) 0.0051(9) 0.0000(9) 0.0051(9)
    C13 0.0269(10) 0.0309(11) 0.0346(11) 0.0006(8) 0.0049(8) 0.0011(9)
    C14 0.0275(10) 0.0462(13) 0.0336(11) -0.0018(9) -0.0005(9) -0.0022(10)
    C15 0.0341(11) 0.0497(14) 0.0304(11) -0.0024(10) -0.0062(9) -0.0061(10)
    C16 0.0425(13) 0.0359(12) 0.0432(13) -0.0048(11) -0.0009(10) -0.0022(11)
    C17 0.0392(12) 0.0289(11) 0.0409(13) 0.0010(9) -0.0019(10) -0.0011(9)
    C18 0.0200(8) 0.0276(10) 0.0316(10) -0.0024(7) 0.0021(7) 0.0047(8)
    C19 0.0261(10) 0.0301(10) 0.0341(11) 0.0026(8) -0.0016(8) 0.0056(9)
    C20 0.0208(9) 0.0390(11) 0.0315(10) -0.0016(8) 0.0026(7) -0.0054(9)
    C21 0.0301(11) 0.0376(13) 0.0597(16) 0.0023(10) -0.0012(11) -0.0117(11)
    C22 0.0237(9) 0.0366(12) 0.0271(9) -0.0038(8) -0.0005(7) 0.0099(8)
    C23 0.0259(10) 0.0507(13) 0.0302(10) -0.0059(10) -0.0052(8) 0.0083(10)
    C24 0.0340(10) 0.0279(10) 0.0295(9) -0.0025(9) 0.0022(8) 0.0040(8)
    C25 0.0553(15) 0.0315(12) 0.0445(14) 0.0017(11) 0.0031(12) -0.0052(11)
_geom_special_details
;
 All esds (except the esd in the dihedral angle between two l.s. planes)
 are estimated using the full covariance matrix.  The cell esds are taken
 into account individually in the estimation of esds in distances, angles
 and torsion angles; correlations between esds in cell parameters are only
 used when they are defined by crystal symmetry.  An approximate (isotropic)
 treatment of cell esds is used for estimating esds involving l.s. planes.
;
loop_
    _geom_bond_atom_site_label_1
    _geom_bond_atom_site_label_2
    _geom_bond_site_symmetry_2
    _geom_bond_distance
    _geom_bond_publ_flag
    S1 P1 . 1.9726(6) ?
    S2 P1 . 1.9798(6) ?
    P1 O1 . 1.6234(14) ?
    P1 C1 . 1.8140(19) ?
    O1 C8 . 1.447(2) ?
    O2 C4 . 1.365(2) ?
    O2 C7 . 1.429(3) ?
    N1 C20 . 1.509(3) ?
    N1 C22 . 1.500(2) ?
    N1 C24 . 1.495(3) ?
    N1 H1 . 0.84(3) ?
    C1 C2 . 1.391(3) ?
    C2 C3 . 1.379(3) ?
    C2 H2 . 0.9300 ?
    C3 H3 . 0.9300 ?
    C4 C3 . 1.395(3) ?
    C4 C5 . 1.390(3) ?
    C5 C6 . 1.385(3) ?
    C5 H5 . 0.9300 ?
    C6 C1 . 1.395(2) ?
    C6 H6 . 0.9300 ?
    C7 H7A . 0.9600 ?
    C7 H7B . 0.9600 ?
    C7 H7C . 0.9600 ?
    C8 C9 . 1.513(3) ?
    C8 C10 . 1.543(3) ?
    C8 H8 . 0.9800 ?
    C9 H9A . 0.9600 ?
    C9 H9B . 0.9600 ?
    C9 H9C . 0.9600 ?
    C10 C11 . 1.417(3) ?
    C10 C19 . 1.364(3) ?
    C11 C12 . 1.373(3) ?
    C11 H11 . 0.9300 ?
    C12 C13 . 1.410(3) ?
    C12 H12 . 0.9300 ?
    C13 C14 . 1.436(3) ?
    C13 C18 . 1.421(3) ?
    C14 C15 . 1.335(4) ?
    C14 H14 . 0.9300 ?
    C15 C16 . 1.427(4) ?
    C15 H15 . 0.9300 ?
    C16 C17 . 1.364(3) ?
    C16 H16 . 0.9300 ?
    C17 C18 . 1.394(3) ?
    C17 H17 . 0.9300 ?
    C18 C19 . 1.441(3) ?
    C19 H19 . 0.9300 ?
    C20 H20A . 0.9700 ?
    C20 H20B . 0.9700 ?
    C21 C20 . 1.513(3) ?
    C21 H21A . 0.9600 ?
    C21 H21B . 0.9600 ?
    C21 H21C . 0.9600 ?
    C22 C23 . 1.518(3) ?
    C22 H22A . 0.9700 ?
    C22 H22B . 0.9700 ?
    C23 H23A . 0.9600 ?
    C23 H23B . 0.9600 ?
    C23 H23C . 0.9600 ?
    C24 H24A . 0.9700 ?
    C24 H24B . 0.9700 ?
    C25 C24 . 1.512(3) ?
    C25 H25A . 0.9600 ?
    C25 H25B . 0.9600 ?
    C25 H25C . 0.9600 ?
loop_
    _geom_angle_atom_site_label_1
    _geom_angle_atom_site_label_2
    _geom_angle_atom_site_label_3
    _geom_angle_site_symmetry_1
    _geom_angle_site_symmetry_3
    _geom_angle
    _geom_angle_publ_flag
    S1 P1 S2 . . 115.95(3) ?
    O1 P1 S1 . . 110.31(5) ?
    O1 P1 S2 . . 109.54(5) ?
    O1 P1 C1 . . 97.83(8) ?
    C1 P1 S1 . . 110.75(6) ?
    C1 P1 S2 . . 110.97(6) ?
    C8 O1 P1 . . 118.90(12) ?
    C4 O2 C7 . . 117.52(17) ?
    C20 N1 H1 . . 110.5(18) ?
    C22 N1 C20 . . 113.63(17) ?
    C22 N1 H1 . . 101.4(17) ?
    C24 N1 C20 . . 108.81(16) ?
    C24 N1 C22 . . 113.99(16) ?
    C24 N1 H1 . . 108.2(18) ?
    C2 C1 P1 . . 121.93(14) ?
    C2 C1 C6 . . 118.37(17) ?
    C6 C1 P1 . . 119.70(14) ?
    C1 C2 H2 . . 119.6 ?
    C3 C2 C1 . . 120.87(17) ?
    C3 C2 H2 . . 119.6 ?
    C2 C3 C4 . . 120.19(18) ?
    C2 C3 H3 . . 119.9 ?
    C4 C3 H3 . . 119.9 ?
    O2 C4 C3 . . 115.63(17) ?
    O2 C4 C5 . . 124.61(18) ?
    C5 C4 C3 . . 119.75(18) ?
    C4 C5 H5 . . 120.3 ?
    C6 C5 C4 . . 119.39(17) ?
    C6 C5 H5 . . 120.3 ?
    C1 C6 H6 . . 119.3 ?
    C5 C6 C1 . . 121.41(17) ?
    C5 C6 H6 . . 119.3 ?
    O2 C7 H7A . . 109.5 ?
    O2 C7 H7B . . 109.5 ?
    O2 C7 H7C . . 109.5 ?
    H7A C7 H7B . . 109.5 ?
    H7A C7 H7C . . 109.5 ?
    H7B C7 H7C . . 109.5 ?
    O1 C8 C9 . . 107.47(16) ?
    O1 C8 C10 . . 107.62(16) ?
    O1 C8 H8 . . 109.2 ?
    C9 C8 C10 . . 114.04(18) ?
    C9 C8 H8 . . 109.2 ?
    C10 C8 H8 . . 109.2 ?
    C8 C9 H9A . . 109.5 ?
    C8 C9 H9B . . 109.5 ?
    C8 C9 H9C . . 109.5 ?
    H9A C9 H9B . . 109.5 ?
    H9A C9 H9C . . 109.5 ?
    H9B C9 H9C . . 109.5 ?
    C11 C10 C8 . . 121.10(18) ?
    C19 C10 C8 . . 119.7(2) ?
    C19 C10 C11 . . 119.2(2) ?
    C10 C11 H11 . . 119.5 ?
    C12 C11 C10 . . 120.9(2) ?
    C12 C11 H11 . . 119.5 ?
    C11 C12 C13 . . 120.3(2) ?
    C11 C12 H12 . . 119.8 ?
    C13 C12 H12 . . 119.8 ?
    C12 C13 C14 . . 121.1(2) ?
    C12 C13 C18 . . 120.4(2) ?
    C18 C13 C14 . . 118.5(2) ?
    C13 C14 H14 . . 120.3 ?
    C15 C14 C13 . . 119.4(2) ?
    C15 C14 H14 . . 120.3 ?
    C14 C15 C16 . . 121.8(2) ?
    C14 C15 H15 . . 119.1 ?
    C16 C15 H15 . . 119.1 ?
    C15 C16 H16 . . 120.0 ?
    C17 C16 C15 . . 120.0(2) ?
    C17 C16 H16 . . 120.0 ?
    C16 C17 C18 . . 119.8(2) ?
    C16 C17 H17 . . 120.1 ?
    C18 C17 H17 . . 120.1 ?
    C13 C18 C19 . . 117.0(2) ?
    C17 C18 C13 . . 120.5(2) ?
    C17 C18 C19 . . 122.5(2) ?
    C10 C19 C18 . . 122.1(2) ?
    C10 C19 H19 . . 118.9 ?
    C18 C19 H19 . . 118.9 ?
    N1 C20 C21 . . 112.04(19) ?
    N1 C20 H20A . . 109.2 ?
    N1 C20 H20B . . 109.2 ?
    C21 C20 H20A . . 109.2 ?
    C21 C20 H20B . . 109.2 ?
    H20A C20 H20B . . 107.9 ?
    C20 C21 H21B . . 109.5 ?
    C20 C21 H21C . . 109.5 ?
    C20 C21 H21A . . 109.5 ?
    H21B C21 H21A . . 109.5 ?
    H21B C21 H21C . . 109.5 ?
    H21C C21 H21A . . 109.5 ?
    N1 C22 C23 . . 113.76(17) ?
    N1 C22 H22B . . 108.8 ?
    N1 C22 H22A . . 108.8 ?
    C23 C22 H22A . . 108.8 ?
    C23 C22 H22B . . 108.8 ?
    H22B C22 H22A . . 107.7 ?
    C22 C23 H23A . . 109.5 ?
    C22 C23 H23B . . 109.5 ?
    C22 C23 H23C . . 109.5 ?
    H23A C23 H23B . . 109.5 ?
    H23A C23 H23C . . 109.5 ?
    H23B C23 H23C . . 109.5 ?
    N1 C24 C25 . . 113.29(18) ?
    N1 C24 H24A . . 108.9 ?
    N1 C24 H24B . . 108.9 ?
    C25 C24 H24A . . 108.9 ?
    C25 C24 H24B . . 108.9 ?
    H24A C24 H24B . . 107.7 ?
    C24 C25 H25A . . 109.5 ?
    C24 C25 H25B . . 109.5 ?
    C24 C25 H25C . . 109.5 ?
    H25A C25 H25B . . 109.5 ?
    H25A C25 H25C . . 109.5 ?
    H25B C25 H25C . . 109.5 ?
loop_
    _geom_torsion_atom_site_label_1
    _geom_torsion_atom_site_label_2
    _geom_torsion_atom_site_label_3
    _geom_torsion_atom_site_label_4
    _geom_torsion_site_symmetry_1
    _geom_torsion_site_symmetry_2
    _geom_torsion_site_symmetry_3
    _geom_torsion_site_symmetry_4
    _geom_torsion
    _geom_torsion_publ_flag
    S1 P1 O1 C8 . . . . 62.17(14) ?
    S2 P1 O1 C8 . . . . -66.62(14) ?
    C1 P1 O1 C8 . . . . 177.78(14) ?
    S1 P1 C1 C2 . . . . -133.20(14) ?
    S1 P1 C1 C6 . . . . 46.06(16) ?
    S2 P1 C1 C2 . . . . -2.94(17) ?
    S2 P1 C1 C6 . . . . 176.32(13) ?
    O1 P1 C1 C2 . . . . 111.53(16) ?
    O1 P1 C1 C6 . . . . -69.20(16) ?
    P1 O1 C8 C9 . . . . 113.03(16) ?
    P1 O1 C8 C10 . . . . -123.74(14) ?
    C7 O2 C4 C3 . . . . -173.5(2) ?
    C7 O2 C4 C5 . . . . 6.5(3) ?
    C22 N1 C20 C21 . . . . 68.7(2) ?
    C24 N1 C20 C21 . . . . -163.15(19) ?
    C20 N1 C22 C23 . . . . 68.3(2) ?
    C24 N1 C22 C23 . . . . -57.1(2) ?
    C20 N1 C24 C25 . . . . 178.55(19) ?
    C22 N1 C24 C25 . . . . -53.5(2) ?
    P1 C1 C2 C3 . . . . -179.18(16) ?
    C6 C1 C2 C3 . . . . 1.6(3) ?
    C1 C2 C3 C4 . . . . -0.1(3) ?
    O2 C4 C3 C2 . . . . 178.63(18) ?
    C5 C4 C3 C2 . . . . -1.3(3) ?
    O2 C4 C5 C6 . . . . -178.79(19) ?
    C3 C4 C5 C6 . . . . 1.1(3) ?
    C4 C5 C6 C1 . . . . 0.4(3) ?
    C5 C6 C1 P1 . . . . 179.00(15) ?
    C5 C6 C1 C2 . . . . -1.7(3) ?
    O1 C8 C10 C11 . . . . 3.9(2) ?
    O1 C8 C10 C19 . . . . -176.08(17) ?
    C9 C8 C10 C11 . . . . 123.0(2) ?
    C9 C8 C10 C19 . . . . -57.0(3) ?
    C8 C10 C11 C12 . . . . -178.18(19) ?
    C19 C10 C11 C12 . . . . 1.8(3) ?
    C8 C10 C19 C18 . . . . 179.61(18) ?
    C11 C10 C19 C18 . . . . -0.4(3) ?
    C10 C11 C12 C13 . . . . -1.7(3) ?
    C11 C12 C13 C14 . . . . -178.2(2) ?
    C11 C12 C13 C18 . . . . 0.1(3) ?
    C12 C13 C14 C15 . . . . 177.6(2) ?
    C18 C13 C14 C15 . . . . -0.7(3) ?
    C12 C13 C18 C17 . . . . -178.6(2) ?
    C12 C13 C18 C19 . . . . 1.2(3) ?
    C14 C13 C18 C17 . . . . -0.3(3) ?
    C14 C13 C18 C19 . . . . 179.57(19) ?
    C13 C14 C15 C16 . . . . 0.9(4) ?
    C14 C15 C16 C17 . . . . 0.0(4) ?
    C15 C16 C17 C18 . . . . -1.0(4) ?
    C16 C17 C18 C13 . . . . 1.2(3) ?
    C16 C17 C18 C19 . . . . -178.7(2) ?
    C13 C18 C19 C10 . . . . -1.1(3) ?
    C17 C18 C19 C10 . . . . 178.7(2) ?
loop_
    _geom_hbond_atom_site_label_D
    _geom_hbond_atom_site_label_H
    _geom_hbond_atom_site_label_A
    _geom_hbond_site_symmetry_A
    _geom_hbond_distance_DH
    _geom_hbond_distance_HA
    _geom_hbond_distance_DA
    _geom_hbond_angle_DHA
    _geom_hbond_publ_flag
    N1 H1 S2 1_455 0.84(3) 2.52(3) 3.2911(17) 154(2) yes
    C20 H20A O1 . 0.97 2.56 3.505(2) 166 yes
    C7 H7B Cg2 3_455 0.96 2.90 3.658(3)   137 yes
    C24 H24B Cg1 1_655 0.97 2.79 3.750(2)   171 yes
data_global
_journal_date_recd_electronic     2011-04-26
_journal_date_accepted     2011-04-26
_journal_name_full     'Acta Crystallographica, Section E'
_journal_year     2011
_journal_volume     67
_journal_issue      5
_journal_page_first     o1260
_journal_page_last     o1261
_journal_paper_category     QO
_journal_coeditor_code     XU5201
_publ_contact_author
;
Dr. Tuncer H\"okelek
Hacettepe University
Department of Physics
06800 Beytepe
Ankara
Turkey
;
_publ_contact_author_email     merzifon@hacettepe.edu.tr
_publ_contact_author_fax     '90(312)2352550'
_publ_contact_author_phone     '90(312)2977242'
_publ_section_title
;
Triethylammonium (<i>S</i>)-(-)-<i>O</i>-[1-(2-naphthyl)ethyl]
(4-methoxyphenyl)dithiophosphonate
;
loop_
    _publ_author_name
    _publ_author_address
    'Solak, Samet'
;
Department of Chemistry
Pamukkale University
20017 K\?in\?ikl\?i
Denizli
Turkey
;
    'Karaku\,s, Mehmet'
;
Department of Chemistry
Pamukkale University
20017 K\?in\?ikl\?i
Denizli
Turkey
;
    'Tercan, Bar\?i\,s'
;
Department of Physics
Karab\"uk University
78050 Karab\"uk
Turkey
;
    'H\"okelek, Tuncer'
;
Department of Physics
Hacettepe University
06800 Beytepe
Ankara
Turkey
;
