# Supplementary material for: Triethyl­ammonium (S)-(−)-O-[1-(2-naphth­yl)eth­yl] (4-meth­oxy­phen­yl)dithio­phospho­nate
Source: Acta Crystallogr Sect E Struct Rep Online. 2011 Apr 29;67(Pt 5):o1260–1. doi: 10.1107/S1600536811015820 (PMC3089098; doi:10.1107/S1600536811015820)
Supplement: Supplementary file 2 [file e-67-o1260-Isup2.hkl]

#
# h,k,l, Fc-squared, Fo-squared, sigma(Fo-squared) and status flag
#
data_I
_shelx_title ' 1 in P2(1)2(1)2(1)'
_shelx_refln_list_code          4
_shelx_F_calc_maximum      210.73
_exptl_crystal_F_000      1016.00
_reflns_d_resolution_high  0.7468
 
loop_
 _symmetry_equiv_pos_as_xyz
 'x, y, z'
 'x+1/2, -y+1/2, -z'
 '-x, y+1/2, -z+1/2'
 '-x+1/2, -y, z+1/2'
 
_cell_length_a     9.3782
_cell_length_b    12.3467
_cell_length_c    21.9651
_cell_angle_alpha  90.000
_cell_angle_beta   90.000
_cell_angle_gamma  90.000
 
_shelx_F_squared_multiplier     1.000
 
loop_
 _refln_index_h
 _refln_index_k
 _refln_index_l
 _refln_F_squared_calc
 _refln_F_squared_meas
 _refln_F_squared_sigma
 _refln_observed_status
   4   0   0     6811.69     7222.82    233.42 o
   6   0   0     1320.85     1250.18     52.16 o
   1   1   0      201.40      198.06      1.88 o
   2   1   0    10878.68    10255.98     83.47 o
   3   1   0     2184.68     2131.99     25.30 o
   4   1   0      211.68      212.52     23.78 o
   5   1   0     3022.02     3393.35     56.58 o
   6   1   0      234.60      245.68     13.36 o
   7   1   0      643.13      573.32     25.14 o
   8   1   0     2693.22     2530.86     69.56 o
   9   1   0      386.90      374.14     23.06 o
   0   2   0     2870.23     3288.27     47.07 o
   1   2   0      113.41      184.16      2.55 o
   2   2   0    16763.98    16955.64    117.26 o
   3   2   0     2683.36     2561.25     18.96 o
   4   2   0     1095.48     1298.02     11.74 o
   5   2   0     1968.23     1787.38     18.61 o
   6   2   0     1339.60     1329.06     22.52 o
   7   2   0        6.19        2.86      1.56 o
   8   2   0      422.19      357.36      9.35 o
   9   2   0       90.11      105.93      9.46 o
  10   2   0      618.89      671.86     20.06 o
  11   2   0      112.62      114.81      9.17 o
  12   2   0       46.22       44.51      7.16 o
   1   3   0     3573.42     3562.36     27.78 o
   2   3   0     2184.68     2659.60     18.75 o
   3   3   0     8313.57     8926.25     60.48 o
   4   3   0      138.50      146.92      2.19 o
   5   3   0      521.62      504.39      4.83 o
   6   3   0     1104.27     1134.94     10.24 o
   7   3   0      602.53      549.57      5.98 o
   8   3   0      362.24      323.01      6.03 o
   9   3   0      951.75      975.33     12.19 o
  10   3   0       35.95       28.44      7.20 o
  11   3   0       60.64       67.17      5.86 o
  12   3   0       15.20       10.16      4.96 o
   0   4   0     9371.33     8389.87     86.20 o
   1   4   0     3467.13     3263.44     22.91 o
   2   4   0     2248.22     2443.50     17.55 o
   3   4   0      952.90     1034.65      9.39 o
   4   4   0     1751.54     1789.73     14.56 o
   5   4   0        0.34        5.22      1.18 o
   6   4   0      164.17      153.54      2.91 o
   7   4   0       50.58       42.08      2.11 o
   8   4   0      593.52      574.73      9.61 o
   9   4   0      512.67      484.49      8.25 o
  10   4   0       39.47       40.67      3.37 o
  11   4   0      117.00      133.33      5.61 o
  12   4   0      118.02      115.99      6.60 o
   1   5   0     4260.12     4239.31     27.90 o
   2   5   0      128.42      136.93      2.68 o
   3   5   0       20.04       19.05      1.39 o
   4   5   0      954.94     1048.21     10.68 o
   5   5   0      531.63      473.77      6.01 o
   6   5   0      311.66      281.51      5.27 o
   7   5   0      934.79      886.33     11.48 o
   8   5   0      945.98      966.66     13.21 o
   9   5   0      695.79      729.38     11.02 o
  10   5   0      634.87      604.40     14.80 o
  11   5   0        8.37        2.94      3.39 o
   0   6   0    20354.74    20313.97    191.60 o
   1   6   0       33.43       34.60      1.65 o
   2   6   0     2952.09     3174.86     24.05 o
   3   6   0     2566.92     2588.93     19.28 o
   4   6   0       61.45       84.91      2.84 o
   5   6   0      133.61      143.87      4.26 o
   6   6   0     1639.04     1618.69     20.17 o
   7   6   0      609.96      590.15      9.94 o
   8   6   0        0.45       -0.56      2.41 o
   9   6   0      257.37      271.54      7.03 o
  10   6   0      525.50      505.39     12.28 o
  11   6   0       22.61       12.81      3.87 o
   1   7   0        2.90       11.99      1.46 o
   2   7   0     2845.63     2926.02     22.44 o
   3   7   0      681.89      637.92      6.88 o
   4   7   0      796.16      715.41      8.79 o
   5   7   0     1223.87     1116.00     14.94 o
   6   7   0     1766.56     1552.80     19.33 o
   7   7   0      679.62      656.26     11.24 o
   8   7   0      160.88      190.10      6.29 o
   9   7   0      124.11      110.72      5.55 o
  10   7   0       94.24       78.75      5.00 o
  11   7   0      111.74      119.40      8.09 o
   0   8   0     1605.21     1542.09     19.79 o
   1   8   0      147.86      120.04      3.37 o
   2   8   0      354.62      450.07      6.68 o
   3   8   0      989.93      908.28     11.29 o
   4   8   0      299.68      261.92      5.78 o
   5   8   0      674.81      647.64     10.92 o
   6   8   0      114.60      113.34      7.11 o
   7   8   0       75.36       41.56      4.35 o
   8   8   0      396.30      436.79     10.03 o
   9   8   0       17.77        4.94      3.42 o
  10   8   0      487.11      510.35     11.02 o
   1   9   0       76.92       73.06      3.15 o
   2   9   0      233.49      188.33      6.39 o
   3   9   0     1117.26     1038.62     12.93 o
   4   9   0       52.59       50.75      3.71 o
   5   9   0      548.20      575.55     10.69 o
   6   9   0      400.25      512.81     12.30 o
   7   9   0       18.49       -0.87      4.48 o
   8   9   0      248.68      198.89      7.76 o
   9   9   0       86.07       79.09      5.70 o
  10   9   0        0.61       -4.16      4.16 o
   0  10   0      699.03      562.22     11.79 o
   1  10   0      830.83      769.90     11.18 o
   2  10   0       18.49       15.34      2.65 o
   3  10   0      119.76      119.40      5.10 o
   4  10   0      833.85      796.54     12.08 o
   5  10   0      240.85      228.63      6.09 o
   6  10   0      481.07      456.52     12.00 o
   7  10   0       10.93       20.82      4.26 o
   8  10   0      889.12      912.20     16.69 o
   9  10   0      189.07      187.82      9.99 o
   1  11   0       45.12       22.24      3.37 o
   2  11   0      520.62      496.59      9.48 o
   3  11   0       78.60       81.61      4.62 o
   4  11   0        2.52       -1.36      2.59 o
   5  11   0      498.05      454.78      9.13 o
   6  11   0        3.88       -3.47      3.47 o
   7  11   0      491.22      505.10     12.48 o
   8  11   0        0.03        9.81      5.32 o
   9  11   0      152.27      180.89     13.07 o
   0  12   0       50.99       48.46      8.28 o
   1  12   0      337.59      307.84      9.55 o
   2  12   0       71.99       69.58      5.08 o
   3  12   0       47.26       48.54      4.37 o
   4  12   0        0.89       -0.52      3.02 o
   5  12   0      424.11      439.93      9.72 o
   6  12   0       53.46       63.03      5.99 o
   7  12   0      281.68      318.10     10.90 o
   8  12   0        2.46       10.71      5.49 o
   1  13   0        0.11        5.47      5.58 o
   2  13   0       53.90       34.43      5.12 o
   3  13   0        7.08       -3.07      4.57 o
   4  13   0        4.70       -1.45      3.49 o
   5  13   0      507.40      491.50     11.67 o
   6  13   0      204.57      228.27     10.18 o
   7  13   0      192.21      174.47     19.36 o
   0  14   0      201.57      298.57     22.43 o
   1  14   0       70.13       66.61      9.48 o
   2  14   0       12.70       -5.85      5.85 o
   3  14   0       33.19        7.94      5.04 o
   4  14   0        6.41       -2.19      4.60 o
   5  14   0        7.54        5.27      4.01 o
   6  14   0       64.46       69.46      8.80 o
   1  15   0      205.08      223.24     19.30 o
   2  15   0       53.26       58.24     25.06 o
   3  15   0       15.97        9.88      9.79 o
   4  15   0       10.18        2.74      6.98 o
   5  15   0        0.02        0.14      5.11 o
   0  16   0      190.40      169.48     21.08 o
   1  16   0      168.41      246.26     17.01 o
   2  16   0      137.07      180.08     14.70 o
   3  16   0      128.84      173.13     18.49 o
   1   0   1     3058.05     3672.54     38.00 o
   3   0   1     2594.92     3038.93    195.39 o
   4   0   1      103.30      191.78     41.08 o
   5   0   1      196.69      204.70     11.01 o
   6   0   1      866.55      773.75     48.47 o
   7   0   1       70.02      120.54     10.90 o
   8   0   1     1954.50     2097.28    184.11 o
   9   0   1       94.33      106.65     12.43 o
  10   0   1       84.74       92.30     18.75 o
  -9   1   1     1033.67      993.54     69.29 o
  -8   1   1      775.86      794.12     29.33 o
  -7   1   1       73.41       82.16      9.63 o
  -6   1   1      160.91      180.89      5.20 o
  -5   1   1      572.82      614.76     23.71 o
  -4   1   1     1295.98     1237.33     22.17 o
  -3   1   1     3104.45     3349.47     41.39 o
  -2   1   1    12375.93    13352.76    108.89 o
  -1   1   1     1287.08     1390.13     11.94 o
   0   1   1     7892.81     7800.05     70.25 o
   1   1   1     1328.67     1438.16     10.14 o
   2   1   1    12234.52    13341.43    164.11 o
   3   1   1     3062.02     3239.10     37.97 o
   4   1   1     1314.66     1233.10     24.82 o
   5   1   1      586.35      597.72     10.98 o
   6   1   1      166.90      171.69     19.68 o
   7   1   1       68.55      185.88     95.61 o
   8   1   1      774.05      759.03     41.62 o
   9   1   1     1032.77     1023.16     37.64 o
  10   1   1      609.88      602.18     17.57 o
  11   1   1      537.75      562.52     19.53 o
  12   1   1        8.06        2.26      4.32 o
 -12   2   1      291.82      297.27     14.52 o
 -11   2   1      129.93      125.91      9.37 o
 -10   2   1       81.32       91.33      7.83 o
  -9   2   1      972.05      900.92     21.35 o
  -8   2   1      584.07      585.05     12.48 o
  -7   2   1      731.33      727.88     12.15 o
  -6   2   1     1377.57     1339.45     17.95 o
  -5   2   1       33.89       53.04      2.39 o
  -4   2   1      452.75      436.74      4.90 o
  -3   2   1      847.99      842.52      7.24 o
  -2   2   1    15006.75    14925.14    110.60 o
  -1   2   1     5799.59     6904.42     47.52 o
   0   2   1    12703.76    13301.37    115.22 o
   1   2   1     5709.70     6829.86     44.64 o
   2   2   1    14929.57    14939.97    110.88 o
   3   2   1      863.63      875.01      7.44 o
   4   2   1      454.71      437.16      4.80 o
   5   2   1       34.05       57.92      3.09 o
   6   2   1     1370.78     1316.70     19.67 o
   7   2   1      722.04      708.86     10.43 o
   8   2   1      586.51      595.13     12.19 o
   9   2   1      968.69      938.58     25.09 o
  10   2   1       78.14       97.83      7.73 o
  11   2   1      126.43      118.23      9.60 o
  12   2   1      291.06      296.98     10.59 o
 -12   3   1      177.09      170.66      9.44 o
 -11   3   1      310.51      294.19     10.38 o
 -10   3   1      878.43      851.46     16.29 o
  -9   3   1        9.70       -2.76      2.76 o
  -8   3   1     1332.72     1325.13     16.53 o
  -7   3   1      127.39      144.17      4.22 o
  -6   3   1      641.17      627.54      6.45 o
  -5   3   1      172.33      190.82      3.32 o
  -4   3   1      875.38      852.78      7.21 o
  -3   3   1      890.29      932.49      7.77 o
  -2   3   1     7160.24     7530.98     51.94 o
  -1   3   1     6049.89     6266.72     53.62 o
   0   3   1       24.48       50.58      1.66 o
   1   3   1     6120.92     6360.21     42.94 o
   2   3   1     7126.16     7454.15     48.85 o
   3   3   1      891.65      941.47      7.35 o
   4   3   1      908.08      869.68      7.21 o
   5   3   1      169.40      185.16      2.59 o
   6   3   1      646.86      648.29      6.54 o
   7   3   1      127.76      136.84      2.98 o
   8   3   1     1305.90     1289.47     13.71 o
   9   3   1        9.97        5.16      2.05 o
  10   3   1      896.10      868.01     19.95 o
  11   3   1      312.16      304.61      8.63 o
  12   3   1      174.18      157.43      9.10 o
 -12   4   1       39.93       41.54      4.38 o
 -11   4   1       64.77       68.00      4.39 o
 -10   4   1      380.13      401.10      9.06 o
  -9   4   1       68.17       56.24      3.42 o
  -8   4   1      109.41      113.38      3.69 o
  -7   4   1     2556.89     2577.19     23.44 o
  -6   4   1      468.00      438.74      5.00 o
  -5   4   1      852.08      846.62      7.78 o
  -4   4   1     2039.90     2054.62     16.90 o
  -3   4   1     1855.89     2010.79     16.15 o
  -2   4   1     1643.13     1598.78     12.24 o
  -1   4   1      985.89      843.21      8.23 o
   0   4   1     9691.20     9882.69     71.47 o
   1   4   1     1008.74      865.78      7.04 o
   2   4   1     1650.00     1591.84     11.33 o
   3   4   1     1873.70     2066.12     17.85 o
   4   4   1     2041.62     2058.52     16.09 o
   5   4   1      862.67      851.86      7.79 o
   6   4   1      461.23      423.34      4.87 o
   7   4   1     2563.84     2564.10     22.06 o
   8   4   1      110.41      103.97      3.36 o
   9   4   1       71.00       65.81      2.92 o
  10   4   1      379.24      393.75      8.82 o
  11   4   1       65.67       72.99      5.33 o
  12   4   1       40.30       32.81      4.52 o
 -11   5   1      375.15      383.01      9.67 o
 -10   5   1      352.35      346.54      9.21 o
  -9   5   1      957.53     1030.43     13.98 o
  -8   5   1       51.47       55.40      3.32 o
  -7   5   1       61.01       49.04      2.91 o
  -6   5   1      477.24      494.57      7.57 o
  -5   5   1     1566.14     1608.90     15.06 o
  -4   5   1      802.13      775.51      9.23 o
  -3   5   1     1359.75     1404.93     11.52 o
  -2   5   1     2571.32     2271.36     17.18 o
  -1   5   1      825.37      849.37      7.15 o
   0   5   1     1558.06     2283.87     17.65 o
   1   5   1      822.83      859.30      7.16 o
   2   5   1     2565.40     2274.51     17.16 o
   3   5   1     1331.51     1381.81     11.01 o
   4   5   1      803.52      775.70      8.53 o
   5   5   1     1541.64     1568.43     14.50 o
   6   5   1      457.31      474.59      7.11 o
   7   5   1       60.12       56.47      3.91 o
   8   5   1       51.90       52.24      3.29 o
   9   5   1      965.93     1023.61     14.01 o
  10   5   1      354.78      363.48      8.37 o
  11   5   1      372.64      357.58     13.79 o
 -11   6   1       14.61       10.89      3.67 o
 -10   6   1      226.26      255.18      8.62 o
  -9   6   1      122.90      124.61      6.31 o
  -8   6   1      900.28      881.84     12.97 o
  -7   6   1      826.48      853.46     12.67 o
  -6   6   1      212.80      198.18      5.52 o
  -5   6   1      318.92      315.24      7.15 o
  -4   6   1       21.48       19.32      1.83 o
  -3   6   1      821.74      769.64      7.98 o
  -2   6   1      503.57      565.83      6.28 o
  -1   6   1      849.56     1143.62      9.33 o
   0   6   1      534.37      531.45      6.20 o
   1   6   1      881.96     1178.07      9.40 o
   2   6   1      528.55      591.56      6.37 o
   3   6   1      839.42      803.72      7.08 o
   4   6   1       21.61       23.42      1.84 o
   5   6   1      326.83      325.41      6.11 o
   6   6   1      218.61      195.75      5.49 o
   7   6   1      852.90      867.02     13.67 o
   8   6   1      893.95      854.30     12.87 o
   9   6   1      124.47      115.94      5.14 o
  10   6   1      224.87      247.28      6.88 o
  11   6   1       13.95        5.29      3.57 o
 -11   7   1      144.08      146.88      7.83 o
 -10   7   1      402.60      444.34     10.40 o
  -9   7   1      292.84      292.69      7.91 o
  -8   7   1      165.89      118.76      5.18 o
  -7   7   1      435.42      463.36      9.19 o
  -6   7   1      315.83      284.22      7.02 o
  -5   7   1      257.01      233.89      6.35 o
  -4   7   1      203.40      184.90      4.00 o
  -3   7   1      701.76      716.16      7.85 o
  -2   7   1     2278.75     2310.15     18.29 o
  -1   7   1       97.13      102.74      2.84 o
   0   7   1     6196.70     6189.96     47.50 o
   1   7   1       94.76      103.48      2.88 o
   2   7   1     2278.88     2292.15     18.30 o
   3   7   1      699.91      708.81      7.42 o
   4   7   1      212.23      187.76      3.96 o
   5   7   1      262.27      246.90      6.16 o
   6   7   1      326.98      295.73      6.87 o
   7   7   1      439.05      451.38      9.49 o
   8   7   1      167.26      113.47      5.28 o
   9   7   1      284.08      298.03      7.93 o
  10   7   1      402.08      439.16      9.64 o
  11   7   1      144.91      143.87      7.67 o
 -10   8   1       14.08       12.68      3.71 o
  -9   8   1       64.31       51.08      4.55 o
  -8   8   1      401.70      403.48      9.66 o
  -7   8   1      222.03      227.22      6.88 o
  -6   8   1      955.71      849.35     13.61 o
  -5   8   1     1313.24     1253.91     16.92 o
  -4   8   1      369.52      360.37      6.75 o
  -3   8   1      211.76      201.27      4.80 o
  -2   8   1      972.99      983.81     10.92 o
  -1   8   1     1014.30     1042.45     10.03 o
   0   8   1       26.70       46.35      2.44 o
   1   8   1      995.73     1009.23      9.91 o
   2   8   1      953.42      958.84     10.84 o
   3   8   1      218.99      195.21      4.82 o
   4   8   1      371.48      355.70      6.78 o
   5   8   1     1316.27     1268.77     17.07 o
   6   8   1      944.50      832.03     13.40 o
   7   8   1      215.97      227.51      8.34 o
   8   8   1      394.24      408.61      9.74 o
   9   8   1       62.52       56.75      4.67 o
  10   8   1       13.41       15.36      3.88 o
 -10   9   1      419.69      442.38     13.32 o
  -9   9   1       18.34       16.33      4.20 o
  -8   9   1      464.96      424.28     10.48 o
  -7   9   1      217.10      202.45      7.58 o
  -6   9   1      248.16      221.83      7.12 o
  -5   9   1      677.16      670.00     11.61 o
  -4   9   1      219.79      189.20      5.60 o
  -3   9   1      410.14      391.85      7.16 o
  -2   9   1     1817.09     1732.20     18.05 o
  -1   9   1      229.33      215.99      5.33 o
   0   9   1      244.62      258.89      4.53 o
   1   9   1      225.18      212.15      4.63 o
   2   9   1     1822.75     1763.03     18.15 o
   3   9   1      405.90      385.00      7.10 o
   4   9   1      223.86      193.75      5.68 o
   5   9   1      679.18      671.46     11.70 o
   6   9   1      245.83      229.65      6.95 o
   7   9   1      218.71      210.08      7.94 o
   8   9   1      460.82      437.99     10.62 o
   9   9   1       19.53       14.54      4.10 o
  10   9   1      425.83      448.72     13.33 o
  -9  10   1        9.84        9.25      4.94 o
  -8  10   1      133.83      129.27      7.78 o
  -7  10   1      720.35      707.30     14.24 o
  -6  10   1      133.90      111.34      6.42 o
  -5  10   1      181.71      195.11      5.63 o
  -4  10   1      600.73      581.81     10.04 o
  -3  10   1      296.34      269.62      6.73 o
  -2  10   1      125.83      108.32      4.53 o
  -1  10   1      160.84      134.30      5.10 o
   0  10   1      179.86      174.73      5.10 o
   1  10   1      162.63      142.97      5.21 o
   2  10   1      130.37      106.21      6.39 o
   3  10   1      303.44      279.44      6.97 o
   4  10   1      594.91      585.39     10.04 o
   5  10   1      177.60      167.45      6.42 o
   6  10   1      144.60      121.19      6.30 o
   7  10   1      715.35      696.78     14.12 o
   8  10   1      138.21      129.23      7.06 o
   9  10   1        8.28        8.96      5.18 o
  -9  11   1      205.19      200.84     10.89 o
  -8  11   1      129.13      145.39      7.75 o
  -7  11   1      222.19      254.69      9.54 o
  -6  11   1      157.42      157.88      7.75 o
  -5  11   1      115.20      115.78      5.24 o
  -4  11   1      105.20       85.71      4.85 o
  -3  11   1       90.85       71.14      4.44 o
  -2  11   1      123.05      113.32      5.25 o
  -1  11   1      920.67      910.45     16.15 o
   0  11   1      174.82      162.19     10.18 o
   1  11   1      921.86      957.71     15.91 o
   2  11   1      121.63      120.18      5.40 o
   3  11   1       90.22       77.26      4.60 o
   4  11   1       97.60       84.22      4.79 o
   5  11   1      116.37      120.12      5.29 o
   6  11   1      158.15      146.85      7.59 o
   7  11   1      223.26      264.95      9.52 o
   8  11   1      126.33      131.58      7.51 o
   9  11   1      205.45      203.19     16.93 o
  -8  12   1      118.81      139.25      9.72 o
  -7  12   1      922.56     1012.13     19.21 o
  -6  12   1      247.28      231.80      9.74 o
  -5  12   1        0.85       -2.96      2.96 o
  -4  12   1      177.64      149.80      6.69 o
  -3  12   1       93.09       81.25      5.16 o
  -2  12   1       33.65       29.65      4.16 o
  -1  12   1       36.39       25.86     10.57 o
   0  12   1       73.55       81.55      7.11 o
   1  12   1       35.85       23.15      4.42 o
   2  12   1       33.24       21.94      3.91 o
   3  12   1       92.08       82.54      5.22 o
   4  12   1      182.02      148.57      6.48 o
   5  12   1        0.45       -2.04      3.01 o
   6  12   1      245.96      250.35     10.50 o
   7  12   1      927.01     1018.89     19.31 o
   8  12   1      117.82      130.47      9.56 o
  -7  13   1      147.25      157.55      9.62 o
  -6  13   1       45.05       35.18      5.65 o
  -5  13   1       77.00       81.10      5.49 o
  -4  13   1      176.23      172.64      7.46 o
  -3  13   1       15.46        3.40      4.27 o
  -2  13   1      154.37      168.55     10.87 o
  -1  13   1      251.42      261.66     14.28 o
   0  13   1       67.75       38.96      9.29 o
   1  13   1      257.55      257.87     14.05 o
   2  13   1      148.19      154.95      8.30 o
   3  13   1       16.34       11.76      4.55 o
   4  13   1      178.80      172.78      8.20 o
   5  13   1       80.60       82.11      5.46 o
   6  13   1       44.96       42.63      5.68 o
   7  13   1      146.93      155.66      9.70 o
  -6  14   1       37.15       45.66      6.77 o
  -5  14   1      228.41      247.40      8.79 o
  -4  14   1       87.79       89.34      7.72 o
  -3  14   1       72.06       62.77      7.20 o
  -2  14   1       71.30       60.90      9.37 o
  -1  14   1       47.99       21.19      8.68 o
   0  14   1       30.01       29.82     11.86 o
   1  14   1       48.56       27.08     11.63 o
   2  14   1       72.66       58.74      9.17 o
   3  14   1       70.32       68.72      7.43 o
   4  14   1       88.78       91.61     12.48 o
   5  14   1      228.31      243.35      8.65 o
   6  14   1       38.35       51.63     10.91 o
  -5  15   1       56.84       54.90      7.01 o
  -4  15   1        2.87        2.41      5.77 o
  -3  15   1       88.30       63.58     13.07 o
  -2  15   1       34.75       25.92      8.24 o
  -1  15   1      111.02      119.82     25.25 o
   0  15   1      487.12      548.85     21.81 o
   1  15   1      108.62      103.74     11.53 o
   2  15   1       32.66       37.51      8.69 o
   3  15   1       88.44       71.43     13.49 o
   4  15   1        2.91        4.15      5.77 o
   5  15   1       59.59       58.40      6.59 o
  -3  16   1       71.75       70.87     13.67 o
  -2  16   1       25.15       19.55      8.52 o
  -1  16   1       86.72       92.16     15.71 o
   0  16   1       12.13        4.37      7.55 o
   1  16   1       87.12       87.76     11.54 o
   2  16   1       26.25       29.22      9.27 o
   3  16   1       73.39       65.05     13.21 o
   0   0   2     2974.34     3073.42     47.02 o
   1   0   2      451.37      577.20      5.29 o
   2   0   2    12595.78    13017.36    109.87 o
   3   0   2     9607.84    10048.64    122.11 o
   4   0   2     2746.58     2726.86     45.71 o
   5   0   2     1076.21     1290.87     21.15 o
   6   0   2      347.10      387.32      8.21 o
   7   0   2     2159.74     2079.78    132.63 o
   8   0   2      505.93      537.09     59.39 o
   9   0   2     2104.78     2128.32     61.20 o
  10   0   2       38.70       23.55      4.68 o
 -10   1   2      296.45      306.36     28.87 o
  -9   1   2       85.14       84.34     11.64 o
  -8   1   2       94.03      223.16     92.12 o
  -7   1   2      689.39      701.20     13.39 o
  -6   1   2      568.31      638.86     17.57 o
  -5   1   2       64.93       81.08      4.17 o
  -4   1   2       64.52       76.35      2.47 o
  -3   1   2     1247.71     1301.83     13.66 o
  -2   1   2     7506.02     8214.55     57.69 o
  -1   1   2     6045.75     6397.33     42.14 o
   0   1   2       19.15       12.86      0.87 o
   1   1   2     6250.43     6571.03     57.89 o
   2   1   2     7511.06     8194.47     60.94 o
   3   1   2     1219.69     1269.85     12.42 o
   4   1   2       65.69       71.29      2.78 o
   5   1   2       59.86       71.70      3.07 o
   6   1   2      582.60      656.31      8.15 o
   7   1   2      681.54      702.12     38.10 o
   8   1   2       91.53      102.47      7.60 o
   9   1   2       83.03       93.30      4.95 o
  10   1   2      294.91      300.40     11.94 o
  11   1   2       56.85       62.68      7.02 o
 -12   2   2       48.68       50.29      7.25 o
 -11   2   2       36.30       33.99      3.99 o
 -10   2   2      585.03      544.57     13.53 o
  -9   2   2      509.85      547.98     12.31 o
  -8   2   2     1670.32     1633.11     18.66 o
  -7   2   2     1883.51     1817.88     19.74 o
  -6   2   2      973.36     1084.14     10.79 o
  -5   2   2      490.78      427.59      5.02 o
  -4   2   2       89.26       66.54      1.46 o
  -3   2   2      444.35      573.72      4.55 o
  -2   2   2    16058.35    17690.74    127.26 o
  -1   2   2    14134.89    14393.23    102.28 o
   0   2   2     1329.66     1063.56     13.29 o
   1   2   2    14178.90    14452.98     96.03 o
   2   2   2    16094.57    17674.30    148.99 o
   3   2   2      426.53      547.17      4.75 o
   4   2   2       81.42       68.60      2.61 o
   5   2   2      501.09      461.62      8.69 o
   6   2   2      984.26     1087.69     10.68 o
   7   2   2     1897.38     1856.87     17.13 o
   8   2   2     1666.69     1644.76     20.94 o
   9   2   2      507.39      539.10     19.01 o
  10   2   2      579.46      572.10     16.52 o
  11   2   2       38.37       36.50      4.98 o
  12   2   2       46.77       44.96      8.87 o
 -12   3   2      159.14      156.52      6.70 o
 -11   3   2      425.05      413.42     10.37 o
 -10   3   2      257.78      233.20      8.75 o
  -9   3   2      138.61      135.20      5.35 o
  -8   3   2       16.99       14.04      2.31 o
  -7   3   2      107.51       97.30      2.35 o
  -6   3   2      182.09      149.08      2.73 o
  -5   3   2     1120.97     1121.76      9.33 o
  -4   3   2     4088.59     4186.75     29.74 o
  -3   3   2     1178.47     1209.15      9.87 o
  -2   3   2      314.42      374.20      5.88 o
  -1   3   2     1282.45     1234.06      9.91 o
   0   3   2     4208.29     4241.25     32.63 o
   1   3   2     1268.09     1207.64      9.03 o
   2   3   2      301.73      365.34      7.17 o
   3   3   2     1179.02     1213.12      9.51 o
   4   3   2     4049.05     4142.22     29.47 o
   5   3   2     1108.39     1092.97      8.91 o
   6   3   2      189.43      154.09      4.36 o
   7   3   2      111.91       99.94      2.50 o
   8   3   2       19.00       21.86      1.77 o
   9   3   2      142.72      138.74      4.27 o
  10   3   2      250.67      247.47      7.81 o
  11   3   2      428.05      415.41     10.60 o
  12   3   2      160.55      175.93      9.59 o
 -12   4   2      278.33      275.53      7.98 o
 -11   4   2       13.59       19.27      3.30 o
 -10   4   2      284.23      275.39      8.73 o
  -9   4   2      459.76      422.11      8.10 o
  -8   4   2     1750.34     1720.77     19.86 o
  -7   4   2      128.62      126.47      3.52 o
  -6   4   2     1991.99     1980.09     18.22 o
  -5   4   2     2036.10     2152.38     17.31 o
  -4   4   2     1222.60     1214.79     13.43 o
  -3   4   2      105.69      110.46      3.02 o
  -2   4   2      678.28      699.91      6.50 o
  -1   4   2     1152.37     1231.72      9.35 o
   0   4   2     2915.79     3443.52     26.20 o
   1   4   2     1136.77     1201.29      9.37 o
   2   4   2      675.15      702.45      5.82 o
   3   4   2      114.12      133.05      4.38 o
   4   4   2     1217.42     1204.11     12.72 o
   5   4   2     2032.06     2159.64     16.29 o
   6   4   2     2003.43     2001.73     17.17 o
   7   4   2      123.67      127.67      3.10 o
   8   4   2     1773.90     1728.26     17.63 o
   9   4   2      467.72      454.52      7.00 o
  10   4   2      274.89      266.09      7.23 o
  11   4   2       15.23       15.45      3.48 o
  12   4   2      274.12      267.01     14.04 o
 -11   5   2       60.54       72.25      5.15 o
 -10   5   2      233.47      261.05      8.08 o
  -9   5   2       73.86       74.41      4.87 o
  -8   5   2      362.90      348.48      7.00 o
  -7   5   2      400.17      378.59      7.13 o
  -6   5   2      492.70      509.26      7.86 o
  -5   5   2      190.07      159.85      3.66 o
  -4   5   2      151.75      135.96      3.40 o
  -3   5   2     1385.27     1489.41     12.09 o
  -2   5   2     2651.15     2917.53     21.38 o
  -1   5   2     2594.90     2794.70     19.19 o
   0   5   2     7544.22     7389.65     66.22 o
   1   5   2     2571.51     2794.58     18.70 o
   2   5   2     2648.87     2895.38     21.42 o
   3   5   2     1417.46     1524.97     12.41 o
   4   5   2      163.68      157.28      3.80 o
   5   5   2      191.06      174.36      4.53 o
   6   5   2      493.58      515.62      7.60 o
   7   5   2      401.16      370.42      7.07 o
   8   5   2      356.55      371.17      7.16 o
   9   5   2       73.73       73.52      3.95 o
  10   5   2      239.94      259.60      6.37 o
  11   5   2       60.14       67.72      4.43 o
 -11   6   2      615.34      652.44     14.15 o
 -10   6   2      104.38      103.41      5.08 o
  -9   6   2      504.66      481.98     10.23 o
  -8   6   2      216.05      236.71      6.25 o
  -7   6   2      386.86      347.84      7.36 o
  -6   6   2      626.05      602.31      9.89 o
  -5   6   2      552.88      511.18      7.94 o
  -4   6   2      286.41      295.65      5.11 o
  -3   6   2      425.42      475.96      5.43 o
  -2   6   2     1195.69     1033.71      9.57 o
  -1   6   2     1510.68     1387.11     10.82 o
   0   6   2      298.13      238.58      6.09 o
   1   6   2     1513.57     1393.12     11.42 o
   2   6   2     1190.62     1048.40      9.63 o
   3   6   2      422.44      469.36      5.18 o
   4   6   2      283.05      287.75      4.51 o
   5   6   2      552.53      516.75      7.68 o
   6   6   2      614.28      581.36      9.79 o
   7   6   2      370.73      334.78      7.29 o
   8   6   2      212.35      228.53      6.22 o
   9   6   2      505.66      484.88      9.44 o
  10   6   2      101.26      109.94      5.14 o
  11   6   2      612.54      669.90     18.47 o
 -11   7   2      122.01      129.12      7.47 o
 -10   7   2       83.90       74.15      4.88 o
  -9   7   2      650.51      650.78     12.08 o
  -8   7   2      129.74      127.00      5.38 o
  -7   7   2      355.26      344.18      7.91 o
  -6   7   2       85.87       90.40      4.44 o
  -5   7   2      266.49      282.63      6.86 o
  -4   7   2       98.44       77.92      2.90 o
  -3   7   2     1282.87     1310.55     12.11 o
  -2   7   2     1096.36     1113.56     10.25 o
  -1   7   2     1332.39     1159.71     10.28 o
   0   7   2      285.13      266.60      5.06 o
   1   7   2     1378.71     1217.76     10.52 o
   2   7   2     1075.70     1084.33      9.91 o
   3   7   2     1256.86     1294.25     11.21 o
   4   7   2      102.59       81.37      2.88 o
   5   7   2      263.29      283.40      6.64 o
   6   7   2       77.30       77.89      4.15 o
   7   7   2      357.86      355.71      8.06 o
   8   7   2      137.05      136.39      6.68 o
   9   7   2      660.35      684.61     12.27 o
  10   7   2       85.63       73.65      4.83 o
  11   7   2      123.12      124.00      7.25 o
 -10   8   2       50.16       40.43      4.41 o
  -9   8   2      245.58      241.61      7.72 o
  -8   8   2      452.69      440.61     10.11 o
  -7   8   2      639.38      674.35     11.91 o
  -6   8   2      417.58      402.50      8.90 o
  -5   8   2      247.96      170.14      6.12 o
  -4   8   2       32.98       36.97      2.87 o
  -3   8   2      165.21      158.93      4.51 o
  -2   8   2      136.28      153.56      3.98 o
  -1   8   2      750.22      689.72      7.68 o
   0   8   2      642.98      595.07      6.93 o
   1   8   2      758.13      699.57      7.72 o
   2   8   2      144.74      165.18      4.25 o
   3   8   2      165.14      147.35      4.47 o
   4   8   2       34.31       38.02      2.95 o
   5   8   2      257.66      189.27      6.19 o
   6   8   2      417.32      404.42      8.65 o
   7   8   2      640.27      649.95     15.10 o
   8   8   2      456.96      458.74     10.75 o
   9   8   2      243.82      246.30      8.57 o
  10   8   2       46.52       37.85      4.45 o
 -10   9   2      124.38      117.02      8.06 o
  -9   9   2      416.04      429.20     10.72 o
  -8   9   2      114.20      105.17      6.15 o
  -7   9   2      877.86      846.40     15.29 o
  -6   9   2      291.08      295.68      8.09 o
  -5   9   2      387.10      377.44      9.03 o
  -4   9   2     1536.52     1535.52     18.36 o
  -3   9   2      549.43      476.18      7.95 o
  -2   9   2      495.10      488.64     10.09 o
  -1   9   2      525.56      512.34      7.56 o
   0   9   2      523.14      510.37      6.42 o
   1   9   2      530.73      505.40      7.19 o
   2   9   2      478.60      465.29      7.64 o
   3   9   2      543.97      481.87      8.06 o
   4   9   2     1540.15     1564.00     18.56 o
   5   9   2      396.74      404.30      8.88 o
   6   9   2      295.59      316.19      8.33 o
   7   9   2      872.02      855.55     21.83 o
   8   9   2      107.78       92.24      5.90 o
   9   9   2      418.19      431.98     10.77 o
  10   9   2      124.98      126.17     10.39 o
  -9  10   2      327.13      330.18     14.89 o
  -8  10   2      118.74      123.24      6.92 o
  -7  10   2      162.23      186.89      8.08 o
  -6  10   2      271.87      270.20      8.73 o
  -5  10   2       86.00       68.14      3.81 o
  -4  10   2      375.03      374.81      8.51 o
  -3  10   2      415.98      398.92      8.89 o
  -2  10   2      365.80      388.83      7.47 o
  -1  10   2      693.57      673.35     10.35 o
   0  10   2      271.51      273.47      5.84 o
   1  10   2      685.36      675.12     10.37 o
   2  10   2      363.92      371.33      7.78 o
   3  10   2      418.13      396.85      8.23 o
   4  10   2      374.53      364.34      7.85 o
   5  10   2       84.15       65.47      4.89 o
   6  10   2      276.16      281.58      8.45 o
   7  10   2      168.08      196.47     14.31 o
   8  10   2      119.12      113.47      6.69 o
   9  10   2      332.23      324.80     12.00 o
  -9  11   2      238.84      250.79     11.81 o
  -8  11   2      191.92      210.25      9.95 o
  -7  11   2      178.63      161.47      8.09 o
  -6  11   2      138.65      132.38      7.25 o
  -5  11   2      218.32      231.70      7.22 o
  -4  11   2        5.32       -0.27      2.69 o
  -3  11   2      385.84      365.20      8.17 o
  -2  11   2      663.59      644.91     10.94 o
  -1  11   2      110.41       99.34      5.70 o
   0  11   2      379.24      399.90     10.55 o
   1  11   2      110.44       90.35      5.91 o
   2  11   2      664.42      642.72     12.97 o
   3  11   2      386.01      369.31      8.19 o
   4  11   2        3.72       -1.57      2.61 o
   5  11   2      222.08      239.86      7.40 o
   6  11   2      137.63      131.82      6.94 o
   7  11   2      175.78      161.62      8.02 o
   8  11   2      192.76      207.15      8.93 o
   9  11   2      243.62      250.18     11.82 o
  -8  12   2      129.24      124.54     10.23 o
  -7  12   2      175.63      184.33      9.05 o
  -6  12   2      366.01      402.74     14.47 o
  -5  12   2      214.24      221.22      7.55 o
  -4  12   2       82.45       89.17      5.70 o
  -3  12   2       37.50       26.51      3.91 o
  -2  12   2       48.75       38.84      4.34 o
  -1  12   2      507.58      502.66     18.43 o
   0  12   2       44.27       31.72      6.54 o
   1  12   2      503.39      517.49     12.45 o
   2  12   2       48.45       38.84      4.38 o
   3  12   2       38.05       24.11      3.83 o
   4  12   2       87.68       87.91      5.50 o
   5  12   2      209.31      217.95      7.74 o
   6  12   2      360.30      401.15     11.62 o
   7  12   2      171.05      168.78      8.75 o
   8  12   2      126.88      115.47      9.05 o
  -7  13   2      204.86      200.73     10.72 o
  -6  13   2      102.65      118.93      7.78 o
  -5  13   2      125.27      122.89      6.35 o
  -4  13   2       97.21       89.22      6.01 o
  -3  13   2      682.44      654.99     15.71 o
  -2  13   2       91.10       88.10      6.62 o
  -1  13   2       61.59       73.12      9.03 o
   0  13   2      168.41      169.10     12.80 o
   1  13   2       59.71       47.87      7.77 o
   2  13   2       90.96      107.21      8.39 o
   3  13   2      689.13      672.10     15.80 o
   4  13   2       96.94       78.73      5.68 o
   5  13   2      122.96      110.13      6.02 o
   6  13   2      101.73       96.13      7.85 o
   7  13   2      209.06      204.01     10.80 o
  -6  14   2      181.99      203.10     11.20 o
  -5  14   2      129.89      135.74      7.30 o
  -4  14   2       24.54       39.45      6.27 o
  -3  14   2       36.15       28.06      7.53 o
  -2  14   2        9.70       13.41      7.33 o
  -1  14   2       85.09       92.26     10.26 o
   0  14   2      155.25      191.02     13.87 o
   1  14   2       87.81       64.79     11.60 o
   2  14   2       10.02        5.28      7.90 o
   3  14   2       35.39       33.02      6.10 o
   4  14   2       26.95       40.35      7.57 o
   5  14   2      127.14      136.23      6.89 o
   6  14   2      183.44      203.91     11.08 o
  -5  15   2       23.29       15.87      5.75 o
  -4  15   2       46.68       62.71      9.78 o
  -3  15   2      103.12      111.22     15.14 o
  -2  15   2      123.74      103.74     11.53 o
  -1  15   2      209.21      212.11     15.31 o
   0  15   2       69.72       95.26     11.14 o
   1  15   2      212.48      196.95     14.94 o
   2  15   2      122.66      128.67     12.48 o
   3  15   2      100.46      122.40     15.79 o
   4  15   2       45.21       70.52     10.06 o
   5  15   2       25.15       15.00      5.60 o
  -2  16   2       81.03       91.11     11.58 o
  -1  16   2       32.64       34.05      9.48 o
   0  16   2       20.00        1.58      7.30 o
   1  16   2       33.90       36.77     10.76 o
   2  16   2       81.92       99.41     17.92 o
   3  16   2        6.90       24.62     10.79 o
   1   0   3     8240.80     9126.80     69.98 o
   2   0   3     4135.41     3792.16     28.16 o
   3   0   3    12461.94    13652.35    118.67 o
   4   0   3        1.65       23.56      2.27 o
   5   0   3      150.98      127.45      4.40 o
   6   0   3      136.33      146.75      6.59 o
   7   0   3     1934.97     2156.81     26.06 o
   8   0   3      201.36      190.21      5.80 o
   9   0   3      317.34      350.19     14.53 o
  10   0   3      858.99      866.37     50.12 o
  12   0   3      267.39      252.20     13.23 o
 -12   1   3      103.95      112.78      9.46 o
 -11   1   3      129.98      122.28      9.21 o
 -10   1   3       11.77       -0.62     12.77 o
  -9   1   3      515.17      593.24     88.83 o
  -8   1   3      122.24      165.30      7.41 o
  -7   1   3      887.67      898.58     15.73 o
  -6   1   3      475.28      455.51      8.63 o
  -5   1   3      573.20      580.45     11.30 o
  -4   1   3      801.31      732.00      7.83 o
  -3   1   3     2607.16     2930.11     22.64 o
  -2   1   3    17761.86    18762.59    150.42 o
  -1   1   3     3964.74     3830.18     27.89 o
   0   1   3    16890.52    18649.84    166.81 o
   1   1   3     3907.13     3737.38     26.64 o
   2   1   3    17918.18    19093.73    134.88 o
   3   1   3     2634.05     2932.81     21.56 o
   4   1   3      774.15      700.81      6.93 o
   5   1   3      595.25      605.78      7.80 o
   6   1   3      486.43      468.13     11.83 o
   7   1   3      911.91      942.13     12.72 o
   8   1   3      118.24      126.85      6.91 o
   9   1   3      514.89      496.94     16.07 o
  10   1   3       10.52        6.24      4.48 o
  12   1   3      101.98      103.23     10.06 o
 -12   2   3       95.85       93.77      6.27 o
 -11   2   3       88.13       81.93      5.83 o
 -10   2   3      311.52      308.53      9.33 o
  -9   2   3      986.42     1027.44     14.58 o
  -8   2   3     1173.26     1159.05     13.53 o
  -7   2   3      661.65      673.22     17.39 o
  -6   2   3      849.56      779.12      8.43 o
  -5   2   3      897.98      883.53      7.27 o
  -4   2   3     1199.36     1348.45     10.45 o
  -3   2   3     1158.93     1382.74      9.89 o
  -2   2   3     2569.27     2364.74     16.63 o
  -1   2   3     3155.06     3260.04     22.77 o
   0   2   3     3123.87     3428.48     25.26 o
   1   2   3     3136.23     3315.34     21.97 o
   2   2   3     2538.74     2340.27     18.16 o
   3   2   3     1163.78     1385.01     11.42 o
   4   2   3     1204.40     1341.39     11.21 o
   5   2   3      893.36      884.55      8.03 o
   6   2   3      850.98      782.97      8.11 o
   7   2   3      647.91      645.66      7.53 o
   8   2   3     1162.51     1140.28     15.70 o
   9   2   3      997.96     1050.41     21.31 o
  10   2   3      323.75      339.15     11.23 o
  11   2   3       87.76       85.77      6.72 o
  12   2   3       93.39       68.36      9.40 o
 -12   3   3        8.81        9.96      4.85 o
 -11   3   3      142.39      130.44      5.42 o
 -10   3   3       25.89       19.49      2.63 o
  -9   3   3      683.58      665.73     10.18 o
  -8   3   3      697.97      663.58      9.30 o
  -7   3   3      245.72      306.95      3.87 o
  -6   3   3      290.70      281.33      3.96 o
  -5   3   3     1766.52     1930.85     15.30 o
  -4   3   3     2487.52     2464.77     18.34 o
  -3   3   3     2647.38     2596.73     20.35 o
  -2   3   3     1192.53     1133.56      9.28 o
  -1   3   3      318.45      405.72      4.21 o
   0   3   3       10.30        0.33      0.77 o
   1   3   3      338.05      433.46      4.16 o
   2   3   3     1194.29     1129.07      8.18 o
   3   3   3     2638.48     2591.33     18.77 o
   4   3   3     2506.45     2466.82     18.95 o
   5   3   3     1758.90     1911.69     15.16 o
   6   3   3      303.60      296.07      4.23 o
   7   3   3      245.47      304.90      5.06 o
   8   3   3      694.22      663.75      8.67 o
   9   3   3      675.52      651.24     10.01 o
  10   3   3       24.66       19.73      3.30 o
  11   3   3      141.46      123.37      6.07 o
  12   3   3        9.29       11.50      4.41 o
 -12   4   3       29.37       32.67      4.13 o
 -11   4   3      218.66      246.74      7.51 o
 -10   4   3      508.12      508.61     13.71 o
  -9   4   3       31.15       32.60      3.14 o
  -8   4   3     1386.08     1323.30     20.97 o
  -7   4   3       84.31       73.26      3.03 o
  -6   4   3       75.75       62.85      2.82 o
  -5   4   3     1071.78     1091.35      9.87 o
  -4   4   3     1447.25     1724.09     14.03 o
  -3   4   3     1705.00     1689.16     12.95 o
  -2   4   3     1307.72     1155.47     12.70 o
  -1   4   3      824.81      744.53      6.32 o
   0   4   3        0.36        7.84      1.50 o
   1   4   3      815.64      723.98      5.91 o
   2   4   3     1300.16     1126.12      8.92 o
   3   4   3     1722.17     1703.23     16.81 o
   4   4   3     1410.16     1660.21     13.10 o
   5   4   3     1086.78     1103.41      9.65 o
   6   4   3       77.90       62.91      2.28 o
   7   4   3       90.99       80.93      2.76 o
   8   4   3     1388.13     1326.84     16.42 o
   9   4   3       33.41       32.51      2.73 o
  10   4   3      502.15      511.38      8.74 o
  11   4   3      213.58      235.53     14.28 o
  12   4   3       27.36       26.93      4.42 o
 -11   5   3       64.59       67.07      4.62 o
 -10   5   3      188.09      184.48      6.64 o
  -9   5   3      182.81      178.87      5.45 o
  -8   5   3       41.66       43.49      3.15 o
  -7   5   3      398.50      382.03      8.67 o
  -6   5   3     1040.14      982.57     12.43 o
  -5   5   3     1729.87     1709.22     18.03 o
  -4   5   3      166.67      180.83      5.08 o
  -3   5   3     3341.05     3549.73     25.26 o
  -2   5   3     1992.86     2120.97     17.16 o
  -1   5   3     1290.74     1274.58      9.86 o
   0   5   3     9592.93     9617.04     67.59 o
   1   5   3     1293.06     1290.16      9.61 o
   2   5   3     2013.83     2149.06     15.74 o
   3   5   3     3318.25     3550.01     24.19 o
   4   5   3      164.53      181.78      6.80 o
   5   5   3     1696.34     1723.92     21.06 o
   6   5   3     1040.72      995.02     12.55 o
   7   5   3      410.12      399.16      6.94 o
   8   5   3       42.48       42.56      3.08 o
   9   5   3      185.49      190.33      5.65 o
  10   5   3      186.36      183.07      5.60 o
  11   5   3       62.87       62.44      4.29 o
 -11   6   3       19.83       16.95      4.30 o
 -10   6   3      629.96      617.74     16.96 o
  -9   6   3      355.41      326.67      8.09 o
  -8   6   3       89.70       96.03      4.48 o
  -7   6   3      238.44      256.00      6.94 o
  -6   6   3      429.92      411.93      8.84 o
  -5   6   3      521.70      522.73      8.58 o
  -4   6   3      569.57      528.04      6.36 o
  -3   6   3     1330.90     1189.95     10.78 o
  -2   6   3     2001.55     2074.94     16.82 o
  -1   6   3      932.27      864.56      7.48 o
   0   6   3      467.30      527.21      5.76 o
   1   6   3      898.13      830.16      8.10 o
   2   6   3     1976.78     2029.86     16.52 o
   3   6   3     1344.76     1226.26      9.56 o
   4   6   3      577.70      538.60      6.49 o
   5   6   3      521.75      520.63      8.21 o
   6   6   3      421.77      404.59      8.10 o
   7   6   3      241.73      254.64      7.57 o
   8   6   3       85.65       83.01      4.28 o
   9   6   3      359.63      341.31      7.86 o
  10   6   3      634.22      621.20     11.09 o
  11   6   3       20.42       21.70      3.92 o
 -11   7   3       32.47       24.91      4.84 o
 -10   7   3       55.93       54.05      4.46 o
  -9   7   3      482.95      481.58     10.25 o
  -8   7   3      150.41      135.86      5.55 o
  -7   7   3      819.86      757.93     12.36 o
  -6   7   3       42.08       42.56      3.47 o
  -5   7   3     2037.36     1996.08     23.39 o
  -4   7   3      748.26      760.54     10.22 o
  -3   7   3      820.74      793.98      8.48 o
  -2   7   3     1805.51     1705.06     14.37 o
  -1   7   3     1147.15     1217.06     10.67 o
   0   7   3     1520.06     1650.53     14.38 o
   1   7   3     1168.54     1267.52     10.89 o
   2   7   3     1801.22     1709.57     14.04 o
   3   7   3      815.46      793.61      8.29 o
   4   7   3      760.23      768.13      8.98 o
   5   7   3     2051.90     2001.10     23.54 o
   6   7   3       36.62       37.81      3.33 o
   7   7   3      809.94      746.20     12.32 o
   8   7   3      148.88      128.84      5.72 o
   9   7   3      490.60      523.61     10.47 o
  10   7   3       60.20       61.50      5.14 o
  11   7   3       31.56       28.96      4.85 o
 -10   8   3       50.42       43.76      4.90 o
  -9   8   3      202.21      215.43      7.51 o
  -8   8   3      577.86      578.37     11.75 o
  -7   8   3       58.75       49.59      4.08 o
  -6   8   3      249.46      241.32      7.02 o
  -5   8   3       41.11       43.39      3.55 o
  -4   8   3     1404.83     1244.58     15.65 o
  -3   8   3      875.95      867.99     10.98 o
  -2   8   3     1550.94     1507.09     15.01 o
  -1   8   3     2356.05     2355.69     19.12 o
   0   8   3     1440.97     1445.28     12.90 o
   1   8   3     2365.70     2372.13     19.11 o
   2   8   3     1526.18     1495.55     15.07 o
   3   8   3      862.70      844.37     11.65 o
   4   8   3     1385.05     1201.05     14.92 o
   5   8   3       45.63       45.65      3.71 o
   6   8   3      258.74      257.67      6.98 o
   7   8   3       58.31       61.83      4.64 o
   8   8   3      572.54      614.96     15.51 o
   9   8   3      212.75      208.08      7.40 o
  10   8   3       50.12       43.91      4.91 o
 -10   9   3       54.03       62.41      6.69 o
  -9   9   3      448.65      441.55     10.84 o
  -8   9   3      395.69      422.05     10.47 o
  -7   9   3      862.61      822.02     15.02 o
  -6   9   3      423.08      394.53      9.37 o
  -5   9   3       66.19       67.52      4.72 o
  -4   9   3      464.73      410.28      8.18 o
  -3   9   3      748.43      724.81     10.23 o
  -2   9   3      856.95      887.38     11.94 o
  -1   9   3       90.68       71.61      3.32 o
   0   9   3      249.67      252.82      4.52 o
   1   9   3       82.18       64.14      3.09 o
   2   9   3      859.85      872.34     11.13 o
   3   9   3      730.08      711.04     10.17 o
   4   9   3      469.19      413.43      7.97 o
   5   9   3       65.10       56.73      4.31 o
   6   9   3      449.87      442.50      9.86 o
   7   9   3      857.57      830.42     15.09 o
   8   9   3      387.31      407.58     11.02 o
   9   9   3      458.04      414.49     10.59 o
  10   9   3       52.70       71.33      6.76 o
  -9  10   3       78.11       70.46      7.71 o
  -8  10   3      162.54      160.17      7.67 o
  -7  10   3      233.26      242.72      9.53 o
  -6  10   3       88.76       73.54      5.57 o
  -5  10   3      329.74      304.60      7.28 o
  -4  10   3      738.36      745.99     11.61 o
  -3  10   3      417.39      411.52      8.36 o
  -2  10   3      854.49      794.57     11.34 o
  -1  10   3     2442.72     2332.10     24.68 o
   0  10   3      110.26       86.67      3.95 o
   1  10   3     2432.40     2365.27     24.80 o
   2  10   3      881.45      845.69     13.09 o
   3  10   3      408.51      404.66      8.34 o
   4  10   3      719.83      723.92     11.50 o
   5  10   3      332.42      319.17      9.28 o
   6  10   3       87.86       66.27      5.15 o
   7  10   3      229.18      244.77      8.61 o
   8  10   3      165.53      164.69      8.31 o
   9  10   3       76.05       76.99      7.19 o
  -9  11   3      133.85      164.82     10.38 o
  -8  11   3      498.23      582.74     14.48 o
  -7  11   3      215.04      190.69      8.65 o
  -6  11   3      185.40      143.86      9.41 o
  -5  11   3     1022.21     1055.03     16.09 o
  -4  11   3      338.16      349.88      8.26 o
  -3  11   3      240.00      216.03      6.69 o
  -2  11   3      164.19      170.87      6.24 o
  -1  11   3      220.79      196.81      7.31 o
   0  11   3        7.32       15.60      5.57 o
   1  11   3      212.87      188.96      7.20 o
   2  11   3      161.45      165.33      6.20 o
   3  11   3      254.02      227.81      6.93 o
   4  11   3      329.16      333.01     10.89 o
   5  11   3     1031.53     1061.68     15.35 o
   6  11   3      180.26      162.42      8.51 o
   7  11   3      215.11      191.26      8.55 o
   8  11   3      498.50      563.52     13.40 o
   9  11   3      134.85      180.77     10.36 o
  -8  12   3       23.22       20.99      6.07 o
  -7  12   3        2.25       -4.14      4.14 o
  -6  12   3       25.23       24.80      5.07 o
  -5  12   3       57.90       64.58      6.00 o
  -4  12   3       36.56       40.66      4.45 o
  -3  12   3      555.19      541.69     11.06 o
  -2  12   3       25.68       29.48      4.08 o
  -1  12   3      660.12      705.44     17.58 o
   0  12   3     1481.90     1489.23     32.35 o
   1  12   3      654.50      700.44     14.90 o
   2  12   3       29.10       30.18      4.24 o
   3  12   3      554.60      561.33     11.78 o
   4  12   3       37.79       40.51      4.57 o
   5  12   3       58.29       67.71      4.74 o
   6  12   3       27.01       19.98      4.86 o
   7  12   3        2.58       -3.28      4.30 o
   8  12   3       22.09       18.99      7.79 o
  -7  13   3      321.59      354.74     12.89 o
  -6  13   3      201.11      179.33      9.22 o
  -5  13   3      303.23      327.22     10.66 o
  -4  13   3      155.13      171.49      7.65 o
  -3  13   3      207.55      175.73      9.84 o
  -2  13   3      105.17       85.65      8.47 o
  -1  13   3       70.85       60.32      8.53 o
   0  13   3        9.39        6.90      6.55 o
   1  13   3       71.91       80.84      9.52 o
   2  13   3      102.70       89.66      6.71 o
   3  13   3      211.71      185.78      9.26 o
   4  13   3      152.80      181.25      7.78 o
   5  13   3      302.20      318.70      8.90 o
   6  13   3      194.36      181.27      9.27 o
   7  13   3      325.36      361.84     14.22 o
  -6  14   3       65.47       74.39      7.74 o
  -5  14   3       39.34       28.65      4.57 o
  -4  14   3       99.96      120.39      8.78 o
  -3  14   3       84.14       76.77     10.75 o
  -2  14   3      420.15      419.36     18.92 o
  -1  14   3      457.66      577.24     22.00 o
   0  14   3      133.18      123.62     11.73 o
   1  14   3      449.59      501.16     20.05 o
   2  14   3      423.32      425.55     18.60 o
   3  14   3       83.05       82.27      7.75 o
   4  14   3       99.57      121.37      8.65 o
   5  14   3       38.46       16.18      4.22 o
   6  14   3       66.81       85.54      8.07 o
  -5  15   3       95.78       83.59      9.68 o
  -4  15   3      120.07      136.55     13.32 o
  -3  15   3       60.48       49.63     11.52 o
  -2  15   3       21.82       11.97      7.47 o
  -1  15   3       17.63       28.31      8.28 o
   0  15   3       11.71       -6.60      6.60 o
   1  15   3       16.28       20.85      8.00 o
   2  15   3       21.86       14.94      7.84 o
   3  15   3       62.81       65.29     12.53 o
   4  15   3      112.29      125.26     10.47 o
   5  15   3       94.79       86.06      8.76 o
  -2  16   3      183.86      198.65     15.83 o
  -1  16   3      291.32      331.67     18.20 o
   0  16   3       75.54      122.56     13.06 o
   1  16   3      286.79      325.58     18.01 o
   2  16   3      189.47      181.37     14.85 o
   0   0   4    44406.46    45268.81    605.04 o
   1   0   4      926.30      845.10      6.77 o
   2   0   4     4750.47     4720.65     38.68 o
   3   0   4     1815.40     2103.64     15.52 o
   4   0   4      558.39      629.53      5.96 o
   5   0   4     1043.34      972.11      9.76 o
   6   0   4     2720.68     2580.32     29.16 o
   7   0   4      292.55      244.00      4.64 o
   8   0   4      662.27      639.41     11.85 o
   9   0   4      391.49      411.20     31.91 o
  11   0   4      354.74      361.28     16.30 o
  12   0   4        4.02       -1.93      5.27 o
 -12   1   4      963.76      984.14     32.59 o
 -11   1   4      116.31      110.04      6.40 o
 -10   1   4      210.71      183.96      7.02 o
  -9   1   4      219.72      227.40      7.83 o
  -8   1   4      513.49      523.40      7.58 o
  -7   1   4      192.16      190.63      4.66 o
  -6   1   4      162.81      197.06      5.04 o
  -5   1   4     1414.61     1579.81     16.04 o
  -4   1   4     1317.88     1377.03     18.50 o
  -3   1   4     3354.30     3545.47     25.61 o
  -2   1   4    27569.59    29794.72    294.33 o
  -1   1   4     4506.66     4394.48     29.51 o
   0   1   4      759.66      814.47      8.01 o
   1   1   4     4528.21     4361.61     34.34 o
   2   1   4    27506.39    29535.87    225.54 o
   3   1   4     3382.07     3551.38     25.09 o
   4   1   4     1333.45     1401.05     11.38 o
   5   1   4     1391.27     1551.92     13.81 o
   6   1   4      155.14      180.26      3.19 o
   7   1   4      186.71      193.36      8.72 o
   8   1   4      506.98      510.44     10.62 o
   9   1   4      216.07      220.39     26.22 o
  10   1   4      208.67      203.34      9.09 o
  11   1   4      118.60      105.44     10.06 o
 -12   2   4      234.31      204.73     13.77 o
 -11   2   4       87.35       94.27      4.88 o
 -10   2   4      154.34      152.11      5.78 o
  -9   2   4      282.17      262.27      6.25 o
  -8   2   4      131.81      137.21     10.29 o
  -7   2   4     1040.12     1058.29      9.20 o
  -6   2   4      535.66      496.95      8.40 o
  -5   2   4      452.34      399.94      4.25 o
  -4   2   4      746.68      857.18      7.30 o
  -3   2   4      932.13      930.77      8.14 o
  -2   2   4     2340.20     2294.33     18.38 o
  -1   2   4       92.75       93.68      2.11 o
   0   2   4       17.71        0.77      0.66 o
   1   2   4       87.86       85.88      1.65 o
   2   2   4     2357.85     2330.15     16.98 o
   3   2   4      898.43      902.46      7.80 o
   4   2   4      744.77      839.83      7.01 o
   5   2   4      470.46      430.51      4.81 o
   6   2   4      509.61      511.80     16.06 o
   7   2   4     1017.56     1029.30      9.64 o
   8   2   4      134.65      129.64      3.36 o
   9   2   4      286.52      270.02      7.03 o
  10   2   4      167.07      178.45     21.11 o
  11   2   4       86.20       87.56      7.29 o
  12   2   4      233.09      201.06     14.67 o
 -12   3   4      243.50      295.66      8.09 o
 -11   3   4       25.53       19.29      3.28 o
 -10   3   4       91.88       76.87      3.76 o
  -9   3   4      202.30      220.16      7.57 o
  -8   3   4     1491.84     1625.61     18.29 o
  -7   3   4      215.58      219.77      3.71 o
  -6   3   4      621.44      640.94      8.02 o
  -5   3   4     2224.12     2254.63     17.81 o
  -4   3   4     1037.72     1105.15      9.39 o
  -3   3   4      701.68      666.97      6.46 o
  -2   3   4      381.50      299.24      3.63 o
  -1   3   4     2339.41     2402.86     16.93 o
   0   3   4      235.66      271.37      3.24 o
   1   3   4     2365.68     2436.59     16.37 o
   2   3   4      388.93      307.98      4.62 o
   3   3   4      683.40      633.80      6.39 o
   4   3   4     1024.71     1094.39     13.04 o
   5   3   4     2243.12     2264.50     17.76 o
   6   3   4      616.62      658.40     12.63 o
   7   3   4      212.96      222.90      6.13 o
   8   3   4     1472.20     1563.64     17.46 o
   9   3   4      205.22      221.40      5.48 o
  10   3   4       96.10       75.96      4.90 o
  11   3   4       29.44       22.00      3.96 o
  12   3   4      237.61      264.56      8.89 o
 -12   4   4       54.43       67.47      5.69 o
 -11   4   4      328.35      348.70      8.07 o
 -10   4   4      113.20      111.01      4.98 o
  -9   4   4      607.56      580.55     10.96 o
  -8   4   4      212.53      224.07      4.97 o
  -7   4   4      371.21      392.10      6.51 o
  -6   4   4      959.82      986.24     10.84 o
  -5   4   4     1193.92     1164.12     10.55 o
  -4   4   4      302.81      243.00      4.16 o
  -3   4   4     2681.05     2702.22     19.63 o
  -2   4   4     2496.73     2664.47     19.97 o
  -1   4   4     2326.94     2386.13     16.79 o
   0   4   4      286.31      295.28      3.98 o
   1   4   4     2330.06     2340.45     15.88 o
   2   4   4     2485.61     2643.90     18.17 o
   3   4   4     2635.96     2667.36     18.76 o
   4   4   4      300.30      249.50      4.70 o
   5   4   4     1225.25     1191.77     10.33 o
   6   4   4      988.32     1015.03      9.97 o
   7   4   4      384.65      406.51      8.83 o
   8   4   4      209.19      217.36      5.28 o
   9   4   4      598.89      582.73     10.23 o
  10   4   4      116.76      117.75      4.83 o
  11   4   4      332.65      343.05     16.18 o
  12   4   4       50.22       65.23      4.78 o
 -11   5   4      199.59      201.40      6.95 o
 -10   5   4      236.59      229.16      7.90 o
  -9   5   4      359.78      361.34      9.44 o
  -8   5   4       20.80       16.88      2.65 o
  -7   5   4      257.58      279.32      6.16 o
  -6   5   4      542.30      525.48      8.23 o
  -5   5   4      714.48      741.05      9.49 o
  -4   5   4      162.69      192.95      3.85 o
  -3   5   4      863.84      996.34      8.82 o
  -2   5   4     1360.30     1193.21     10.06 o
  -1   5   4     1090.36     1174.29      9.27 o
   0   5   4     1564.80     1536.90     12.81 o
   1   5   4     1121.70     1213.72      9.38 o
   2   5   4     1346.41     1171.18      9.67 o
   3   5   4      871.65     1010.56      8.86 o
   4   5   4      176.46      206.88      3.77 o
   5   5   4      710.03      708.77     12.34 o
   6   5   4      543.00      518.45      8.15 o
   7   5   4      276.93      278.66      5.88 o
   8   5   4       18.86       13.03      2.42 o
   9   5   4      370.01      367.71      7.24 o
  10   5   4      236.26      245.14      6.46 o
  11   5   4      197.80      213.97      6.79 o
 -11   6   4      153.53      140.89      7.46 o
 -10   6   4       46.12       43.10      3.96 o
  -9   6   4      192.08      199.39      6.14 o
  -8   6   4      283.82      284.15      7.28 o
  -7   6   4      389.34      358.60      7.68 o
  -6   6   4      946.57      963.55     13.68 o
  -5   6   4      754.39      766.37     10.95 o
  -4   6   4     1985.31     1887.17     16.10 o
  -3   6   4     1633.61     1627.55     14.08 o
  -2   6   4     2422.09     2551.62     19.93 o
  -1   6   4      179.15      200.96      3.24 o
   0   6   4        2.20        5.12      1.66 o
   1   6   4      181.48      202.17      3.35 o
   2   6   4     2374.76     2469.97     19.69 o
   3   6   4     1635.49     1628.82     12.19 o
   4   6   4     1978.72     1843.73     18.37 o
   5   6   4      738.63      738.18     10.41 o
   6   6   4      918.44      937.93     13.71 o
   7   6   4      395.44      363.18      8.62 o
   8   6   4      295.25      304.76      7.41 o
   9   6   4      192.50      203.16      6.41 o
  10   6   4       49.56       44.13      3.94 o
  11   6   4      150.05      147.65      7.74 o
 -11   7   4      157.11      171.89      8.60 o
 -10   7   4       84.71      104.15      5.50 o
  -9   7   4       26.79       14.91      3.57 o
  -8   7   4      371.06      360.29      8.23 o
  -7   7   4      452.42      416.39      8.80 o
  -6   7   4      812.01      741.10     12.13 o
  -5   7   4      822.66      750.30     11.42 o
  -4   7   4      790.69      835.70     11.03 o
  -3   7   4      328.10      341.22      6.62 o
  -2   7   4      417.61      389.10      5.25 o
  -1   7   4      319.20      283.54      4.22 o
   0   7   4      838.38      801.07      8.44 o
   1   7   4      326.52      288.60      4.29 o
   2   7   4      412.19      393.57      5.18 o
   3   7   4      335.17      345.97      5.34 o
   4   7   4      803.75      844.40      9.70 o
   5   7   4      812.08      727.90     11.48 o
   6   7   4      827.34      759.20     12.81 o
   7   7   4      453.07      423.64      8.94 o
   8   7   4      360.81      340.99      8.46 o
   9   7   4       27.75       21.09      3.59 o
  10   7   4       81.53       91.90      5.20 o
  11   7   4      154.57      153.76      9.12 o
 -10   8   4      133.87      137.87      7.14 o
  -9   8   4      175.87      175.89      7.29 o
  -8   8   4      101.44      103.21      5.77 o
  -7   8   4      172.56      177.84      6.52 o
  -6   8   4      642.08      659.00     11.80 o
  -5   8   4      151.40      142.72      5.61 o
  -4   8   4     1097.29     1058.90     18.15 o
  -3   8   4      693.47      649.23      9.53 o
  -2   8   4      608.12      604.94      8.03 o
  -1   8   4      787.60      732.08      8.01 o
   0   8   4       22.49       31.65      2.07 o
   1   8   4      786.68      716.97      7.92 o
   2   8   4      598.91      610.93      8.13 o
   3   8   4      705.01      649.00      9.21 o
   4   8   4     1105.08     1048.98     13.52 o
   5   8   4      148.76      145.33      6.15 o
   6   8   4      638.79      657.03     11.38 o
   7   8   4      166.12      168.10      6.69 o
   8   8   4       97.66       92.68      5.54 o
   9   8   4      177.08      184.43      8.03 o
  10   8   4      138.30      132.66      7.91 o
 -10   9   4      284.47      270.04     13.19 o
  -9   9   4      276.58      288.79      9.16 o
  -8   9   4      171.72      163.77      7.39 o
  -7   9   4      520.07      545.65     11.92 o
  -6   9   4      340.91      355.97      8.92 o
  -5   9   4     1128.15     1055.16     16.48 o
  -4   9   4      144.67      164.52      5.70 o
  -3   9   4      155.38      157.63      4.97 o
  -2   9   4      452.19      409.23      7.35 o
  -1   9   4     1864.79     1823.63     18.09 o
   0   9   4      802.08      841.78      8.86 o
   1   9   4     1888.81     1830.16     17.27 o
   2   9   4      445.26      386.23      6.94 o
   3   9   4      156.89      143.54      5.24 o
   4   9   4      144.43      166.45      5.51 o
   5   9   4     1140.79     1081.36     16.02 o
   6   9   4      335.74      345.69      8.91 o
   7   9   4      528.05      558.41     12.06 o
   8   9   4      179.77      163.54      8.45 o
   9   9   4      280.60      296.47      9.79 o
  10   9   4      277.20      262.86     10.75 o
  -9  10   4      256.95      250.47     11.48 o
  -8  10   4       62.92       59.62      5.44 o
  -7  10   4       51.19       54.63      5.19 o
  -6  10   4      148.89      152.03      8.01 o
  -5  10   4      220.55      210.58      6.45 o
  -4  10   4       24.51       14.76      3.15 o
  -3  10   4     1405.62     1435.22     18.03 o
  -2  10   4      493.65      528.69      9.47 o
  -1  10   4     1205.53     1103.50     14.29 o
   0  10   4     2292.04     2248.60     21.78 o
   1  10   4     1204.04     1132.96     14.48 o
   2  10   4      476.43      510.66      9.38 o
   3  10   4     1358.27     1408.39     17.95 o
   4  10   4       21.50       11.41      4.28 o
   5  10   4      228.33      229.89      7.85 o
   6  10   4      147.68      142.22      9.34 o
   7  10   4       51.25       47.42      4.98 o
   8  10   4       60.55       48.30      5.92 o
   9  10   4      251.51      287.75     11.31 o
  -9  11   4       67.58       66.68      7.45 o
  -8  11   4        0.31       -3.91      4.04 o
  -7  11   4      287.63      303.76     10.00 o
  -6  11   4      258.99      242.74      9.34 o
  -5  11   4      448.72      416.43      9.96 o
  -4  11   4      265.15      303.20      8.27 o
  -3  11   4       39.66       30.83      3.49 o
  -2  11   4      794.87      758.76     12.19 o
  -1  11   4      189.57      183.17      9.19 o
   0  11   4      258.97      316.04      9.43 o
   1  11   4      186.92      144.84      6.71 o
   2  11   4      809.22      763.59     12.33 o
   3  11   4       40.14       28.97      3.51 o
   4  11   4      266.52      304.18      9.31 o
   5  11   4      454.47      434.83      9.15 o
   6  11   4      257.79      241.11      9.22 o
   7  11   4      296.04      301.37     10.11 o
   8  11   4        0.42       -3.89      3.89 o
   9  11   4       68.59       54.32      6.91 o
  -8  12   4      267.21      271.85     12.79 o
  -7  12   4       51.79       51.58      5.98 o
  -6  12   4      105.29      108.79      8.61 o
  -5  12   4      273.85      284.12      8.14 o
  -4  12   4      431.21      467.96     10.64 o
  -3  12   4      572.73      575.36     11.47 o
  -2  12   4      334.93      393.43      9.86 o
  -1  12   4      295.44      295.63     13.99 o
   0  12   4       24.76       25.92      6.03 o
   1  12   4      288.53      295.82     13.94 o
   2  12   4      351.69      382.35     10.29 o
   3  12   4      577.07      580.94     12.00 o
   4  12   4      426.48      455.60     10.51 o
   5  12   4      275.90      280.52      8.01 o
   6  12   4      106.40      110.26      7.29 o
   7  12   4       51.18       68.92      6.90 o
   8  12   4      268.25      301.03     13.51 o
  -7  13   4      108.58      111.39      9.36 o
  -6  13   4        5.91        2.39      4.96 o
  -5  13   4       43.87       54.53      4.94 o
  -4  13   4      250.19      231.69      8.67 o
  -3  13   4        5.31        7.39      4.73 o
  -2  13   4       49.43       73.48      9.26 o
  -1  13   4      127.32      138.69     11.73 o
   0  13   4      965.41      944.49     28.16 o
   1  13   4      121.77      144.67     11.97 o
   2  13   4       46.81       53.80      5.83 o
   3  13   4        4.73        7.90      4.51 o
   4  13   4      245.42      231.22      8.60 o
   5  13   4       43.12       52.52      4.73 o
   6  13   4        5.74        3.68      4.50 o
   7  13   4      105.89      128.81      9.83 o
  -6  14   4      179.42      203.61     11.15 o
  -5  14   4       74.01       62.59      5.40 o
  -4  14   4       66.74       73.19      7.43 o
  -3  14   4      265.95      333.50     18.05 o
  -2  14   4      276.73      311.80     16.15 o
  -1  14   4       60.12       80.85     10.00 o
   0  14   4       25.72       29.22      7.66 o
   1  14   4       59.75       56.23      9.29 o
   2  14   4      271.12      270.98     15.53 o
   3  14   4      266.28      320.37     12.68 o
   4  14   4       71.27       80.92      7.41 o
   5  14   4       74.42       59.79      6.92 o
   6  14   4      181.48      186.74     13.23 o
  -4  15   4       38.26       39.94      9.07 o
  -3  15   4       22.77       47.66     11.71 o
  -2  15   4       72.56       96.96     11.22 o
  -1  15   4      241.51      306.73     17.04 o
   0  15   4       17.12       25.22      8.28 o
   1  15   4      237.87      268.91     26.52 o
   2  15   4       73.13       96.64     11.41 o
   3  15   4       23.08       25.94     10.52 o
   4  15   4       39.24       32.45      8.35 o
  -2  16   4       24.93        2.76      7.92 o
  -1  16   4      225.37      249.44     17.15 o
   0  16   4      280.57      330.52     18.16 o
   1  16   4      219.96      228.35     16.52 o
   2  16   4       26.57       13.78      8.08 o
   1   0   5       17.73       31.48      1.21 o
   2   0   5      425.15      397.76      4.33 o
   3   0   5     5315.61     5329.01     39.88 o
   4   0   5     5610.96     5878.39     44.72 o
   5   0   5       44.83       33.17      1.54 o
   6   0   5       16.51       12.57      1.53 o
   7   0   5      473.78      497.61      5.91 o
   8   0   5       84.34       97.62      3.30 o
   9   0   5        5.79        8.81      4.55 o
  10   0   5        1.03        3.58      2.93 o
  11   0   5       45.52       35.15      8.10 o
  12   0   5       30.70       15.14     10.59 o
 -12   1   5      149.92      161.05      6.87 o
 -11   1   5     1237.50     1236.06     22.16 o
 -10   1   5      121.22      106.22      5.25 o
  -9   1   5      312.28      342.37     10.92 o
  -8   1   5      792.28      782.52     11.92 o
  -7   1   5      351.90      353.27      4.94 o
  -6   1   5     2769.99     2770.27     23.07 o
  -5   1   5      726.55      793.28      7.57 o
  -4   1   5     2703.76     2701.79     22.33 o
  -3   1   5     4719.40     5108.62     38.09 o
  -2   1   5      318.28      343.48      3.91 o
  -1   1   5      173.01      124.17      1.86 o
   0   1   5     1647.00     1471.06     13.06 o
   1   1   5      182.61      137.47      2.19 o
   2   1   5      316.29      332.96      3.64 o
   3   1   5     4749.35     5102.26     38.52 o
   4   1   5     2697.01     2683.68     19.45 o
   5   1   5      709.17      787.14      6.99 o
   6   1   5     2788.60     2777.82     22.55 o
   7   1   5      359.78      368.41      6.26 o
   8   1   5      793.16      771.91      9.22 o
   9   1   5      313.31      335.03      9.82 o
  10   1   5      121.81      110.53     20.30 o
  11   1   5     1252.23     1257.98     39.91 o
  12   1   5      150.04      149.10     13.11 o
 -12   2   5       95.22       93.24      4.95 o
 -11   2   5      128.75      130.66      5.47 o
 -10   2   5       69.34       89.22      4.32 o
  -9   2   5      230.11      232.44      5.49 o
  -8   2   5        2.02        2.84      1.85 o
  -7   2   5      572.47      532.80      5.52 o
  -6   2   5     1420.89     1479.47     13.14 o
  -5   2   5     1692.94     1752.86     15.93 o
  -4   2   5      668.97      566.10      5.56 o
  -3   2   5     3722.14     3724.14     30.05 o
  -2   2   5       65.43       50.27      1.58 o
  -1   2   5     1808.25     1825.54     13.42 o
   0   2   5      117.19      133.93      2.66 o
   1   2   5     1777.94     1816.72     13.96 o
   2   2   5       60.37       47.44      1.93 o
   3   2   5     3791.09     3711.41     27.74 o
   4   2   5      686.95      586.52      5.25 o
   5   2   5     1687.69     1787.57     27.48 o
   6   2   5     1416.80     1499.47     26.41 o
   7   2   5      575.18      538.92      6.68 o
   8   2   5        2.16       -0.81      1.48 o
   9   2   5      232.48      227.42      7.72 o
  10   2   5       73.22       87.89      5.03 o
  11   2   5      129.60       94.84     11.50 o
  12   2   5       94.33       87.50     11.37 o
 -12   3   5      753.61      752.92     14.27 o
 -11   3   5       28.35       42.35      3.96 o
 -10   3   5       28.72       28.81      3.13 o
  -9   3   5       64.27       72.19      4.05 o
  -8   3   5       17.58       12.41      2.38 o
  -7   3   5      816.13      840.49     10.45 o
  -6   3   5      287.78      218.98      3.61 o
  -5   3   5      706.58      767.47     13.89 o
  -4   3   5      238.07      218.25      4.18 o
  -3   3   5     1176.59     1080.01      8.68 o
  -2   3   5     4458.62     4391.07     31.57 o
  -1   3   5      646.71      776.79      6.31 o
   0   3   5     1349.33     1386.58     11.12 o
   1   3   5      629.85      767.25      6.48 o
   2   3   5     4452.85     4374.55     30.62 o
   3   3   5     1158.52     1061.07     10.02 o
   4   3   5      233.26      207.94      3.65 o
   5   3   5      665.60      759.10     23.88 o
   6   3   5      288.76      228.50      5.63 o
   7   3   5      839.09      859.30      9.06 o
   8   3   5       15.98       10.81      2.25 o
   9   3   5       70.18       73.06      3.32 o
  10   3   5       29.41       29.22      3.96 o
  11   3   5       27.39       46.46      4.73 o
  12   3   5      745.72      739.93     25.52 o
 -11   4   5       58.91       63.41      4.32 o
 -10   4   5      106.73      112.71      5.14 o
  -9   4   5       72.00       74.35      6.56 o
  -8   4   5       63.38       59.53      3.37 o
  -7   4   5       43.77       39.01      2.63 o
  -6   4   5     1828.48     1952.46     21.23 o
  -5   4   5     1941.48     1918.75     15.95 o
  -4   4   5     2611.24     2534.80     22.28 o
  -3   4   5      427.13      496.03      5.02 o
  -2   4   5      204.09      150.78      2.71 o
  -1   4   5     1806.52     1715.50     12.48 o
   0   4   5     2055.58     2085.79     16.93 o
   1   4   5     1806.00     1706.96     11.40 o
   2   4   5      193.83      138.42      2.42 o
   3   4   5      425.84      506.46      4.63 o
   4   4   5     2544.19     2496.82     19.58 o
   5   4   5     1940.01     1898.98     16.82 o
   6   4   5     1843.58     1986.78     18.38 o
   7   4   5       41.52       30.13      2.62 o
   8   4   5       60.25       57.76      3.31 o
   9   4   5       71.73       80.51      5.32 o
  10   4   5      111.79      115.55      4.52 o
  11   4   5       58.69       56.51      3.82 o
 -11   5   5       56.57       61.35      5.71 o
 -10   5   5      292.68      294.29      8.95 o
  -9   5   5      195.46      201.64      6.02 o
  -8   5   5      883.02      911.34     13.08 o
  -7   5   5       55.62       54.61      3.38 o
  -6   5   5     2185.67     2172.18     25.31 o
  -5   5   5      577.72      577.56      8.78 o
  -4   5   5     2943.45     2838.48     24.57 o
  -3   5   5      200.79      202.97      3.31 o
  -2   5   5     1162.86     1085.15      9.57 o
  -1   5   5     1356.06     1327.70     10.19 o
   0   5   5      530.15      533.26      5.88 o
   1   5   5     1360.59     1311.58     10.18 o
   2   5   5     1205.47     1122.78      9.30 o
   3   5   5      195.31      201.05      2.84 o
   4   5   5     2933.30     2852.99     23.89 o
   5   5   5      579.07      596.35      9.31 o
   6   5   5     2197.86     2182.93     25.53 o
   7   5   5       57.61       59.84      3.51 o
   8   5   5      870.98      896.00     12.19 o
   9   5   5      193.87      201.23      5.59 o
  10   5   5      287.92      298.25      8.18 o
  11   5   5       57.81       62.05      4.47 o
 -11   6   5      455.06      455.26     12.09 o
 -10   6   5       67.41       65.99      7.45 o
  -9   6   5      166.84      171.55      5.94 o
  -8   6   5       21.35       22.00      3.06 o
  -7   6   5     1211.76     1137.87     15.87 o
  -6   6   5      188.20      183.81      5.53 o
  -5   6   5      253.01      255.42      5.89 o
  -4   6   5     2085.73     1818.92     17.12 o
  -3   6   5     1454.82     1466.63     13.08 o
  -2   6   5     1045.56     1117.58     10.11 o
  -1   6   5      349.00      329.09      4.20 o
   0   6   5       71.18       78.95      2.47 o
   1   6   5      347.72      336.62      4.41 o
   2   6   5     1054.83     1128.54     10.35 o
   3   6   5     1461.27     1492.10     11.36 o
   4   6   5     2078.78     1825.09     18.13 o
   5   6   5      264.40      258.54      5.73 o
   6   6   5      183.84      184.01      5.68 o
   7   6   5     1211.64     1165.32     19.15 o
   8   6   5       21.98       26.09      5.10 o
   9   6   5      160.84      170.49      6.10 o
  10   6   5       63.93       70.70      4.81 o
  11   6   5      456.54      468.40     10.55 o
 -11   7   5      440.12      460.25     12.83 o
 -10   7   5       10.62       14.01      3.61 o
  -9   7   5       30.04       29.74      3.87 o
  -8   7   5      203.92      202.42      6.70 o
  -7   7   5      595.09      564.65     10.53 o
  -6   7   5      190.60      184.80      6.02 o
  -5   7   5      245.66      254.49      6.31 o
  -4   7   5      309.77      335.03      6.32 o
  -3   7   5      499.15      449.79      6.47 o
  -2   7   5     1678.93     1619.95     14.24 o
  -1   7   5     1233.56     1182.92     10.49 o
   0   7   5      349.67      349.16      5.53 o
   1   7   5     1230.20     1200.46     10.65 o
   2   7   5     1686.68     1612.60     13.96 o
   3   7   5      505.44      452.63      7.07 o
   4   7   5      312.58      348.52      5.49 o
   5   7   5      238.20      235.19      7.03 o
   6   7   5      184.31      186.09      6.08 o
   7   7   5      620.09      583.30     10.73 o
   8   7   5      205.57      188.74      6.76 o
   9   7   5       30.60       30.79      3.87 o
  10   7   5       10.04       13.00      3.44 o
  11   7   5      447.15      426.91     12.26 o
 -10   8   5      301.49      302.71     10.76 o
  -9   8   5      473.57      470.56     11.77 o
  -8   8   5      220.75      210.31      7.61 o
  -7   8   5       83.50       84.15      4.94 o
  -6   8   5      315.70      291.84      7.76 o
  -5   8   5     2624.86     2606.16     31.53 o
  -4   8   5      232.00      239.05      5.71 o
  -3   8   5      683.30      663.23      9.33 o
  -2   8   5       89.38       95.62      3.49 o
  -1   8   5       81.47       73.08      3.66 o
   0   8   5      225.31      280.37      4.66 o
   1   8   5       81.65       77.53      2.97 o
   2   8   5       91.68       95.30      3.55 o
   3   8   5      695.78      664.38      9.44 o
   4   8   5      230.75      245.15      5.82 o
   5   8   5     2606.55     2615.15     30.34 o
   6   8   5      321.98      308.12      7.66 o
   7   8   5       85.56       79.05      5.61 o
   8   8   5      210.13      202.65      7.50 o
   9   8   5      477.25      495.98     12.12 o
  10   8   5      306.07      308.10     10.82 o
 -10   9   5       27.27       20.53      5.30 o
  -9   9   5      111.16      121.07      6.77 o
  -8   9   5      266.37      263.08      8.57 o
  -7   9   5       43.21       40.56      5.02 o
  -6   9   5      189.88      167.08      6.87 o
  -5   9   5      228.32      216.58      6.20 o
  -4   9   5       11.77       21.01      3.36 o
  -3   9   5      401.68      428.41      7.90 o
  -2   9   5      681.20      687.98     10.05 o
  -1   9   5      194.35      185.08      4.92 o
   0   9   5     1201.27     1223.34     11.49 o
   1   9   5      196.52      175.83      5.13 o
   2   9   5      704.41      709.43     10.24 o
   3   9   5      391.29      422.53      8.15 o
   4   9   5       10.34       22.81      5.70 o
   5   9   5      230.58      217.47      7.05 o
   6   9   5      189.38      184.72      7.20 o
   7   9   5       38.60       30.64      4.30 o
   8   9   5      269.17      261.21      8.51 o
   9   9   5      113.33      118.38      6.65 o
  10   9   5       27.36       22.49      5.36 o
  -9  10   5       85.95       83.01      7.61 o
  -8  10   5       55.39       60.97      5.51 o
  -7  10   5       47.25       45.44      4.92 o
  -6  10   5      475.53      468.02     11.48 o
  -5  10   5      451.67      433.25      8.98 o
  -4  10   5      436.80      424.99      8.87 o
  -3  10   5      455.01      499.41      9.80 o
  -2  10   5      291.26      302.35      6.75 o
  -1  10   5      143.03      166.75      5.93 o
   0  10   5     1819.50     1733.47     18.78 o
   1  10   5      142.22      172.03      8.31 o
   2  10   5      278.90      295.28      7.59 o
   3  10   5      457.42      503.65      9.50 o
   4  10   5      429.13      415.43      8.45 o
   5  10   5      458.98      447.98     11.60 o
   6  10   5      480.46      495.74     11.71 o
   7  10   5       47.11       38.98      4.67 o
   8  10   5       57.85       63.26      5.52 o
   9  10   5       85.34       78.58      7.37 o
  -9  11   5        4.64       -2.44      4.94 o
  -8  11   5       58.49       66.45      6.06 o
  -7  11   5        6.40        0.25      3.99 o
  -6  11   5      106.57      119.89      7.14 o
  -5  11   5       93.07       95.95      5.13 o
  -4  11   5       44.23       45.00      4.24 o
  -3  11   5      146.31      138.53      6.01 o
  -2  11   5      637.74      636.54     11.07 o
  -1  11   5     1044.41     1121.39     17.89 o
   0  11   5        4.89       -3.11      3.11 o
   1  11   5     1052.32     1136.04     18.14 o
   2  11   5      651.51      641.89     11.14 o
   3  11   5      143.07      128.48      5.64 o
   4  11   5       41.19       46.70      4.07 o
   5  11   5       92.41       84.26      4.63 o
   6  11   5      110.14      117.39      8.82 o
   7  11   5        6.44        5.14      4.09 o
   8  11   5       58.97       65.06      8.31 o
   9  11   5        4.74        5.35      5.18 o
  -8  12   5       14.72       14.84      8.99 o
  -7  12   5      245.80      221.89      9.73 o
  -6  12   5      635.85      649.97     14.87 o
  -5  12   5        4.33        3.70      3.14 o
  -4  12   5      280.59      275.55      8.49 o
  -3  12   5      453.89      502.40     11.24 o
  -2  12   5      171.94      164.83      7.62 o
  -1  12   5       38.70       47.97      6.21 o
   0  12   5      176.55      154.34     10.12 o
   1  12   5       39.87       50.64      6.28 o
   2  12   5      173.85      182.10      8.04 o
   3  12   5      451.04      501.45     11.17 o
   4  12   5      275.69      265.24      8.55 o
   5  12   5        3.94       -2.30      2.96 o
   6  12   5      631.74      668.06     15.03 o
   7  12   5      244.36      221.29      9.69 o
   8  12   5       14.79       13.38      5.94 o
  -7  13   5       19.25       33.95      6.91 o
  -6  13   5      112.10      129.81      8.18 o
  -5  13   5      226.11      256.43      8.70 o
  -4  13   5      308.93      308.60     11.30 o
  -3  13   5       21.47       16.68      6.62 o
  -2  13   5      205.96      209.40     10.61 o
  -1  13   5      279.48      304.16     27.85 o
   0  13   5      137.36      173.21     13.10 o
   1  13   5      281.78      269.97     14.53 o
   2  13   5      198.59      188.34     15.70 o
   3  13   5       22.22       29.04      5.23 o
   4  13   5      312.74      304.47      9.96 o
   5  13   5      228.71      275.01     10.64 o
   6  13   5      110.93      128.59     11.25 o
   7  13   5       19.74       29.23      6.65 o
  -6  14   5        4.99       -0.95      5.25 o
  -5  14   5      137.91      165.43      7.58 o
  -4  14   5      216.32      202.46     10.67 o
  -3  14   5       69.92       89.83     11.35 o
  -2  14   5       30.42       46.91      8.66 o
  -1  14   5        1.72        0.65      6.18 o
   0  14   5       62.03       81.97     22.88 o
   1  14   5        1.63        2.68     11.29 o
   2  14   5       31.96       30.85      8.02 o
   3  14   5       67.60       58.88      9.23 o
   4  14   5      221.54      212.04     10.70 o
   5  14   5      142.40      165.75      8.26 o
   6  14   5        4.74        0.98      5.27 o
  -4  15   5        3.40        4.95      7.65 o
  -3  15   5       76.97       65.97     13.15 o
  -2  15   5      201.62      249.86     16.42 o
  -1  15   5       74.50       80.11     10.73 o
   0  15   5      194.31      172.28     14.06 o
   1  15   5       75.40       86.04     10.95 o
   2  15   5      203.91      219.70     15.43 o
   3  15   5       76.93       83.93     13.50 o
   4  15   5        3.36       -6.97      7.52 o
  -2  16   5        3.25       10.51      7.88 o
  -1  16   5       21.10       33.27      9.02 o
   0  16   5       16.96       32.63      9.08 o
   1  16   5       21.76       23.28      9.06 o
   2  16   5        3.16        9.18     10.11 o
   0   0   6      206.70      209.13      4.43 o
   1   0   6     6996.17     7072.96     50.42 o
   2   0   6     1551.91     1664.45     11.85 o
   3   0   6     4193.31     4201.52     33.44 o
   4   0   6       96.16       96.19      4.34 o
   5   0   6      698.61      798.56      7.50 o
   6   0   6      217.21      232.66      3.38 o
   7   0   6       31.14       48.70      2.49 o
   8   0   6        3.83        0.22      1.62 o
   9   0   6      572.42      554.86     12.74 o
  10   0   6       66.31       79.90      5.86 o
  11   0   6       86.23       71.01      5.08 o
  12   0   6       16.92       14.66      3.73 o
 -12   1   6        8.09       -2.97      3.41 o
 -11   1   6      379.37      410.32     10.84 o
 -10   1   6      244.74      266.41     10.67 o
  -9   1   6       57.60       60.92      3.21 o
  -8   1   6      485.52      490.02      8.17 o
  -7   1   6     1463.00     1570.34     15.62 o
  -6   1   6     5140.28     5083.92     39.24 o
  -5   1   6     7432.77     7596.91     57.23 o
  -4   1   6      707.90      866.21      7.98 o
  -3   1   6     1828.22     1824.09     15.92 o
  -2   1   6      935.56     1007.86     14.70 o
  -1   1   6      948.95      890.48      7.26 o
   0   1   6        2.27       15.37      1.20 o
   1   1   6      977.67      924.18      8.14 o
   2   1   6      931.77      978.80      8.06 o
   3   1   6     1868.52     1912.25     16.41 o
   4   1   6      741.42      903.87      7.83 o
   5   1   6     7283.29     7448.34     50.36 o
   6   1   6     5101.89     5037.90     36.64 o
   7   1   6     1457.24     1573.86     15.41 o
   8   1   6      475.16      495.82      6.98 o
   9   1   6       55.98       58.35      4.08 o
  10   1   6      245.50      254.93     15.54 o
  11   1   6      374.53      393.58     18.08 o
  12   1   6        6.97       -7.20      7.60 o
 -12   2   6      166.51      168.48      6.68 o
 -11   2   6      253.26      263.46      7.53 o
 -10   2   6        8.19       13.85      2.63 o
  -9   2   6      113.99      118.16      4.47 o
  -8   2   6        9.25        6.60      1.86 o
  -7   2   6      509.66      511.32      6.85 o
  -6   2   6      353.95      368.54      4.52 o
  -5   2   6     2249.33     2326.77     24.83 o
  -4   2   6      679.79      734.52      7.46 o
  -3   2   6     3265.55     3354.60     32.14 o
  -2   2   6     7513.12     8044.63     58.30 o
  -1   2   6      656.27      702.11      6.11 o
   0   2   6        0.16        0.36      1.14 o
   1   2   6      681.44      731.26      6.76 o
   2   2   6     7426.17     7901.75     57.99 o
   3   2   6     3366.28     3496.53     28.10 o
   4   2   6      745.25      813.41      7.40 o
   5   2   6     2247.50     2332.46     23.41 o
   6   2   6      355.22      369.93      4.22 o
   7   2   6      513.89      512.47      6.06 o
   8   2   6       10.79        8.39      1.79 o
   9   2   6      115.18      121.35      6.95 o
  10   2   6        7.42        5.76      4.29 o
  11   2   6      257.16      252.98     10.33 o
  12   2   6      166.26      146.87      8.40 o
 -12   3   6       80.17       69.55      5.13 o
 -11   3   6       91.49       99.59      4.85 o
 -10   3   6      256.89      231.01      6.55 o
  -9   3   6       37.52       32.59      3.15 o
  -8   3   6      688.45      668.39      9.08 o
  -7   3   6      314.95      309.19      5.98 o
  -6   3   6     5121.72     4917.29     44.97 o
  -5   3   6      110.76      116.64      3.04 o
  -4   3   6     7864.41     8415.71     71.61 o
  -3   3   6     2667.23     3003.23     24.49 o
  -2   3   6     2381.88     2541.28     18.64 o
  -1   3   6      246.45      217.67      2.82 o
   0   3   6     5327.38     5473.49     43.61 o
   1   3   6      240.18      208.79      2.63 o
   2   3   6     2390.69     2524.10     19.11 o
   3   3   6     2667.07     3006.18     22.71 o
   4   3   6     7875.19     8398.15     63.86 o
   5   3   6      112.53      114.64      4.19 o
   6   3   6     5146.38     4930.11     40.14 o
   7   3   6      321.11      314.67      5.42 o
   8   3   6      687.90      663.92      9.86 o
   9   3   6       39.11       43.06      3.00 o
  10   3   6      262.49      243.46      7.56 o
  11   3   6       91.31      100.47     12.50 o
  12   3   6       75.98       71.82      7.04 o
 -11   4   6      348.18      360.88      8.70 o
 -10   4   6      135.06      119.32      5.48 o
  -9   4   6      289.95      306.98      6.87 o
  -8   4   6       27.47       20.81      3.77 o
  -7   4   6      270.30      242.52      5.71 o
  -6   4   6       77.14       60.60      3.09 o
  -5   4   6      573.03      560.65     13.64 o
  -4   4   6     1250.86     1385.88     13.52 o
  -3   4   6     2225.75     2158.78     16.62 o
  -2   4   6     2482.89     2304.73     17.37 o
  -1   4   6      914.33     1083.08      9.07 o
   0   4   6       88.16       75.41      2.09 o
   1   4   6      895.49     1068.64      7.68 o
   2   4   6     2459.90     2285.84     16.74 o
   3   4   6     2263.62     2209.59     15.82 o
   4   4   6     1221.32     1353.04     12.88 o
   5   4   6      555.30      551.01     13.67 o
   6   4   6       78.87       61.68      2.93 o
   7   4   6      266.15      237.92      7.03 o
   8   4   6       24.36       26.46      2.69 o
   9   4   6      290.12      301.23      6.81 o
  10   4   6      132.96      122.26      4.47 o
  11   4   6      347.42      343.69      8.07 o
 -11   5   6      183.94      176.73      6.98 o
 -10   5   6       25.97       28.98      3.33 o
  -9   5   6       15.57        8.72      2.94 o
  -8   5   6       16.92       17.14      2.84 o
  -7   5   6      435.06      424.17      8.13 o
  -6   5   6     1283.17     1220.32     17.32 o
  -5   5   6     1404.30     1321.29     15.87 o
  -4   5   6     2014.29     2068.72     16.79 o
  -3   5   6       84.28       70.77      2.23 o
  -2   5   6     1040.91      980.53      8.98 o
  -1   5   6      635.27      661.19      6.65 o
   0   5   6      285.52      395.35      5.19 o
   1   5   6      623.97      639.66      6.04 o
   2   5   6     1050.90      988.65      8.61 o
   3   5   6       82.93       71.75      2.23 o
   4   5   6     1995.20     2034.26     17.28 o
   5   5   6     1389.91     1309.07     16.03 o
   6   5   6     1301.82     1241.49     16.45 o
   7   5   6      441.08      453.30     12.83 o
   8   5   6       16.29       15.86      2.80 o
   9   5   6       16.90       12.59      3.80 o
  10   5   6       25.80       32.09      3.32 o
  11   5   6      189.75      190.28      5.78 o
 -11   6   6       81.07       79.19      6.30 o
 -10   6   6      194.51      229.92      9.10 o
  -9   6   6      104.28      111.95      7.10 o
  -8   6   6       68.63       70.02      4.28 o
  -7   6   6      554.94      502.24     10.09 o
  -6   6   6      169.79      179.67      5.63 o
  -5   6   6     1520.64     1462.45     17.95 o
  -4   6   6      308.18      327.09      5.32 o
  -3   6   6     1420.50     1302.49     12.05 o
  -2   6   6      172.88      185.69      3.46 o
  -1   6   6      273.65      265.86      3.81 o
   0   6   6      644.94      665.48      7.08 o
   1   6   6      273.81      273.90      4.00 o
   2   6   6      167.39      184.91      3.51 o
   3   6   6     1440.92     1333.28     11.27 o
   4   6   6      308.29      325.75      6.06 o
   5   6   6     1545.91     1474.67     17.24 o
   6   6   6      176.18      182.04      5.33 o
   7   6   6      556.69      507.79      8.95 o
   8   6   6       64.96       63.40      3.99 o
   9   6   6      100.00       99.23      5.16 o
  10   6   6      191.61      220.99      7.47 o
  11   6   6       80.23       64.72      5.76 o
 -11   7   6       64.94       61.82      6.17 o
 -10   7   6        5.04        1.06      3.37 o
  -9   7   6      211.51      204.00      7.31 o
  -8   7   6      681.56      675.31     12.81 o
  -7   7   6      395.72      388.62      9.70 o
  -6   7   6      160.72      146.72      5.78 o
  -5   7   6      978.22      937.50     14.24 o
  -4   7   6      281.90      337.54      6.40 o
  -3   7   6     2642.37     2575.56     24.40 o
  -2   7   6      314.78      268.21      4.77 o
  -1   7   6      158.07      145.81      3.39 o
   0   7   6      192.88      189.89      3.70 o
   1   7   6      158.89      143.85      3.25 o
   2   7   6      310.37      255.90      4.73 o
   3   7   6     2605.06     2567.73     22.21 o
   4   7   6      282.82      346.53      6.15 o
   5   7   6      976.15      940.16     13.75 o
   6   7   6      162.63      157.03      5.82 o
   7   7   6      381.03      373.11     10.64 o
   8   7   6      681.56      678.64     12.90 o
   9   7   6      213.98      207.45      7.19 o
  10   7   6        4.76        5.66      3.34 o
  11   7   6       64.97       58.58      6.11 o
 -10   8   6        6.21       11.64      6.25 o
  -9   8   6      507.44      472.64     11.80 o
  -8   8   6      318.05      318.29      9.57 o
  -7   8   6      133.14      127.20      5.86 o
  -6   8   6      280.31      251.35      7.33 o
  -5   8   6      216.84      201.56      6.90 o
  -4   8   6       70.97       89.87      3.98 o
  -3   8   6      467.43      427.15      7.27 o
  -2   8   6      210.30      179.53      4.74 o
  -1   8   6      796.34      782.66      9.63 o
   0   8   6        0.67       -0.39      1.41 o
   1   8   6      814.95      793.04      8.56 o
   2   8   6      205.37      173.81      4.73 o
   3   8   6      461.64      410.84      7.29 o
   4   8   6       72.94       85.65      4.02 o
   5   8   6      218.91      202.39      6.62 o
   6   8   6      281.84      270.12      7.27 o
   7   8   6      129.52      118.18      6.06 o
   8   8   6      316.23      310.62      9.11 o
   9   8   6      498.70      460.98     14.90 o
  10   8   6        4.77        4.54      4.38 o
 -10   9   6       33.71       30.94      5.80 o
  -9   9   6       17.09       12.29      4.14 o
  -8   9   6      379.92      399.03     10.41 o
  -7   9   6      173.52      187.77      7.80 o
  -6   9   6       37.09       34.56      4.35 o
  -5   9   6      107.15      110.79      4.64 o
  -4   9   6     1989.59     1879.56     21.66 o
  -3   9   6      380.79      328.32      7.07 o
  -2   9   6      510.04      586.06      9.57 o
  -1   9   6     1755.36     1799.26     17.94 o
   0   9   6      180.04      199.30      5.20 o
   1   9   6     1732.90     1765.71     17.81 o
   2   9   6      517.85      603.75      9.93 o
   3   9   6      386.74      338.52      7.37 o
   4   9   6     1994.68     1875.38     21.80 o
   5   9   6      110.22      121.67      5.68 o
   6   9   6       41.32       41.25      4.16 o
   7   9   6      172.67      192.89      7.81 o
   8   9   6      380.63      390.31     10.24 o
   9   9   6       19.08       11.45      3.94 o
  10   9   6       34.84       32.36      5.74 o
  -9  10   6      435.45      435.31     19.61 o
  -8  10   6        1.03        1.14      3.77 o
  -7  10   6       21.08       17.94      4.14 o
  -6  10   6        3.78       -2.19      3.47 o
  -5  10   6      377.74      360.68     12.17 o
  -4  10   6      147.32      130.24      5.62 o
  -3  10   6       71.30       73.19      4.64 o
  -2  10   6       60.02       67.83      4.87 o
  -1  10   6     1107.82     1045.32     15.21 o
   0  10   6      139.93      160.08      5.12 o
   1  10   6     1117.56     1058.15     14.02 o
   2  10   6       55.00       68.23      4.40 o
   3  10   6       70.93       73.54      4.46 o
   4  10   6      145.71      129.01      5.32 o
   5  10   6      380.14      356.07      9.45 o
   6  10   6        3.29       -0.69      3.49 o
   7  10   6       21.20       11.50      3.96 o
   8  10   6        0.98       -3.59      3.59 o
   9  10   6      440.50      438.73     13.96 o
  -9  11   6       87.95       88.85     16.45 o
  -8  11   6       51.58       62.08      6.52 o
  -7  11   6       17.21       10.93      4.30 o
  -6  11   6      233.74      219.22      9.13 o
  -5  11   6       52.91       39.24      3.89 o
  -4  11   6      622.59      690.62     12.74 o
  -3  11   6      109.18      104.93      5.79 o
  -2  11   6      295.39      273.58      7.22 o
  -1  11   6      528.46      574.28     12.85 o
   0  11   6      354.66      321.88     34.86 o
   1  11   6      540.12      594.21     12.28 o
   2  11   6      309.06      283.08      8.50 o
   3  11   6      106.15       86.97      5.33 o
   4  11   6      614.69      651.39     12.45 o
   5  11   6       53.58       44.81      3.77 o
   6  11   6      233.79      224.13      9.26 o
   7  11   6       15.40       14.05      4.38 o
   8  11   6       51.37       60.40      6.40 o
  -8  12   6       34.99       30.13      6.48 o
  -7  12   6        8.25        5.26      4.57 o
  -6  12   6       12.76       10.09      4.63 o
  -5  12   6        4.27        2.32      3.29 o
  -4  12   6       53.77       47.82      4.64 o
  -3  12   6        0.45       -3.39      3.39 o
  -2  12   6       77.22       66.21      5.54 o
  -1  12   6      553.82      581.52     15.96 o
   0  12   6       16.32        9.18      4.98 o
   1  12   6      541.89      545.94     17.21 o
   2  12   6       77.88       84.83      7.38 o
   3  12   6        0.52       -3.24      3.24 o
   4  12   6       54.36       38.62      4.52 o
   5  12   6        4.37        6.58      3.20 o
   6  12   6       13.65       12.22      4.67 o
   7  12   6        8.54        4.59      4.37 o
   8  12   6       33.92       18.32      5.87 o
  -7  13   6      115.33      101.16      9.14 o
  -6  13   6       50.30       38.33      5.93 o
  -5  13   6       38.92       39.88      4.66 o
  -4  13   6      425.55      460.11     11.99 o
  -3  13   6        9.08        4.43      7.57 o
  -2  13   6       67.03       72.19      8.25 o
  -1  13   6      238.11      230.30     19.49 o
   0  13   6      223.39      206.67     14.04 o
   1  13   6      236.04      233.19     29.43 o
   2  13   6       64.37       62.85     16.88 o
   3  13   6        8.84        7.06      4.75 o
   4  13   6      429.41      449.68     12.90 o
   5  13   6       40.27       35.62      4.38 o
   6  13   6       48.50       39.96      5.88 o
   7  13   6      116.78      123.49     11.49 o
  -6  14   6        2.82       -4.71      4.71 o
  -5  14   6      107.51      117.55     13.18 o
  -4  14   6       31.98       32.92      9.33 o
  -3  14   6       47.31       55.12      9.95 o
  -2  14   6      193.72      199.97     14.51 o
  -1  14   6       31.08       40.48      8.26 o
   0  14   6        7.63        5.15      6.45 o
   1  14   6       31.77       17.38      7.52 o
   2  14   6      194.98      198.17     14.17 o
   3  14   6       47.45       53.13     11.36 o
   4  14   6       33.32       57.69      7.59 o
   5  14   6      106.74      105.88      6.92 o
   6  14   6        2.56       -5.52      5.52 o
  -4  15   6        1.28        1.29      7.45 o
  -3  15   6       98.95      128.11     16.02 o
  -2  15   6       64.65       70.93     18.29 o
  -1  15   6      203.78      170.95     14.09 o
   0  15   6       13.15       -0.32      6.70 o
   1  15   6      203.57      179.44     14.55 o
   2  15   6       65.96       64.36      9.96 o
   3  15   6       94.72      126.01     15.76 o
   4  15   6        1.38        7.18      8.28 o
  -1  16   6       30.05       17.27      8.53 o
   0  16   6        6.22       -3.92      7.79 o
   1  16   6       30.16       16.75      8.50 o
   1   0   7     3118.66     3393.55     23.74 o
   2   0   7     2083.58     2214.99     32.70 o
   3   0   7      254.90      256.56      3.77 o
   4   0   7     2051.91     2063.61     18.90 o
   5   0   7     1359.76     1271.98     11.30 o
   6   0   7        0.02       -1.37      1.37 o
   7   0   7     4373.49     4404.67     41.01 o
   8   0   7      210.13      215.22      6.42 o
   9   0   7       84.38       86.52      4.22 o
  10   0   7       86.51       91.12      4.57 o
  11   0   7       86.02       77.98      4.63 o
  12   0   7      236.78      271.56      9.37 o
 -12   1   7        9.02        4.97      3.32 o
 -11   1   7      193.28      197.79     10.24 o
 -10   1   7      126.99      130.99      5.02 o
  -9   1   7      453.19      435.39      9.66 o
  -8   1   7      461.43      472.95      7.06 o
  -7   1   7      154.97      145.95      3.25 o
  -6   1   7      561.84      530.77      5.71 o
  -5   1   7     2445.31     2664.71     21.77 o
  -4   1   7     4423.74     4279.61     33.80 o
  -3   1   7     5779.46     6206.56     51.44 o
  -2   1   7     3568.61     3864.89     28.50 o
  -1   1   7     4286.80     4645.71     29.93 o
   0   1   7     4685.40     5224.88     40.94 o
   1   1   7     4355.83     4666.33     34.90 o
   2   1   7     3554.16     3821.55     30.31 o
   3   1   7     5686.29     6135.03     63.89 o
   4   1   7     4447.92     4282.72     35.44 o
   5   1   7     2503.83     2684.27     20.63 o
   6   1   7      543.19      515.80      5.98 o
   7   1   7      147.41      134.79      4.03 o
   8   1   7      470.08      482.80      7.57 o
   9   1   7      459.14      465.87      8.08 o
  10   1   7      123.66      129.34      5.75 o
  11   1   7      198.99      189.57      8.62 o
  12   1   7       10.23        7.87      3.92 o
 -12   2   7       91.29       99.82      7.31 o
 -11   2   7      160.62      175.32      5.92 o
 -10   2   7      213.14      208.69      8.59 o
  -9   2   7       53.68       55.86      3.21 o
  -8   2   7      436.86      416.03      6.91 o
  -7   2   7      223.41      234.40      4.80 o
  -6   2   7     2909.36     2928.98     26.51 o
  -5   2   7     3449.75     3702.22     28.46 o
  -4   2   7     1229.84     1062.31     11.30 o
  -3   2   7     1181.94     1188.37     12.84 o
  -2   2   7     2861.73     3205.43     24.17 o
  -1   2   7     2310.63     2633.44     20.02 o
   0   2   7     3745.76     3810.59     30.49 o
   1   2   7     2321.00     2638.60     19.01 o
   2   2   7     2841.67     3187.25     24.42 o
   3   2   7     1166.63     1160.37     15.53 o
   4   2   7     1262.79     1123.11     14.35 o
   5   2   7     3461.93     3705.93     25.46 o
   6   2   7     2911.84     2952.90     23.11 o
   7   2   7      212.47      215.40      4.52 o
   8   2   7      425.07      417.18      7.28 o
   9   2   7       57.22       59.47      3.55 o
  10   2   7      207.75      192.82      7.42 o
  11   2   7      156.37      152.63      8.94 o
  12   2   7       93.38       84.14      7.43 o
 -11   3   7      277.06      310.50      7.93 o
 -10   3   7       10.78        8.83      3.19 o
  -9   3   7      127.00      123.29      4.61 o
  -8   3   7      178.07      167.81      5.06 o
  -7   3   7      456.80      418.18      7.00 o
  -6   3   7        5.69       14.46      2.21 o
  -5   3   7     3684.34     3833.27     30.40 o
  -4   3   7     1902.76     1939.64     17.90 o
  -3   3   7     1571.35     1704.11     16.15 o
  -2   3   7     1432.06     1269.12     10.72 o
  -1   3   7      912.07      865.10      7.55 o
   0   3   7     5415.28     5663.10     40.05 o
   1   3   7      879.75      836.68      6.98 o
   2   3   7     1469.75     1308.96     10.56 o
   3   3   7     1554.48     1678.01     13.91 o
   4   3   7     1916.99     1956.44     17.34 o
   5   3   7     3644.35     3716.38     31.31 o
   6   3   7        5.80       17.59      2.32 o
   7   3   7      463.74      435.67      7.62 o
   8   3   7      171.15      148.87      4.71 o
   9   3   7      123.36      123.70      4.64 o
  10   3   7       10.24        2.34      3.61 o
  11   3   7      280.97      320.49      9.88 o
 -11   4   7       35.42       42.97      4.21 o
 -10   4   7      149.08      135.86      6.00 o
  -9   4   7       78.08       82.11      4.24 o
  -8   4   7      478.13      484.42      9.26 o
  -7   4   7      547.82      485.95      9.09 o
  -6   4   7      903.58      838.48     11.25 o
  -5   4   7      720.56      741.11      9.69 o
  -4   4   7     3135.26     3050.94     27.06 o
  -3   4   7     2805.02     2709.08     20.42 o
  -2   4   7     1860.56     1999.93     15.72 o
  -1   4   7      903.92      992.26      8.24 o
   0   4   7     3173.43     3253.44     26.25 o
   1   4   7      937.59     1021.68      8.59 o
   2   4   7     1893.90     2046.34     15.74 o
   3   4   7     2855.64     2744.17     20.13 o
   4   4   7     3162.19     3082.06     26.58 o
   5   4   7      717.81      736.95      9.11 o
   6   4   7      884.30      843.69     12.18 o
   7   4   7      567.94      494.90      8.66 o
   8   4   7      475.92      464.25      8.57 o
   9   4   7       75.81       73.43      4.11 o
  10   4   7      153.02      135.27      5.33 o
  11   4   7       33.37       40.95      3.87 o
 -11   5   7        5.48        2.16      3.72 o
 -10   5   7      244.79      267.14      7.22 o
  -9   5   7      272.11      302.89      8.03 o
  -8   5   7      305.79      299.22      7.09 o
  -7   5   7      155.58      137.06      5.11 o
  -6   5   7      431.71      402.44      7.90 o
  -5   5   7      804.27      818.96     12.19 o
  -4   5   7      966.67      912.00      8.98 o
  -3   5   7     3839.32     4054.20     33.34 o
  -2   5   7      153.04      188.70      4.30 o
  -1   5   7      255.73      218.43      3.90 o
   0   5   7      987.73      871.91      8.68 o
   1   5   7      259.29      216.11      3.58 o
   2   5   7      144.26      174.51      4.88 o
   3   5   7     3794.39     4049.17     27.14 o
   4   5   7      950.80      891.56      9.59 o
   5   5   7      793.06      828.29     12.77 o
   6   5   7      418.73      389.36      7.88 o
   7   5   7      151.25      136.95      5.15 o
   8   5   7      306.98      312.50      7.45 o
   9   5   7      274.56      293.99      7.39 o
  10   5   7      245.71      269.89      7.24 o
  11   5   7        5.39        0.24      2.88 o
 -11   6   7      122.14      127.98      7.68 o
 -10   6   7        7.72        3.97      3.36 o
  -9   6   7      143.42      142.68      8.20 o
  -8   6   7      473.98      430.43      9.00 o
  -7   6   7      402.95      367.22      8.20 o
  -6   6   7      314.68      328.97      7.54 o
  -5   6   7     1022.29      967.89     14.54 o
  -4   6   7     2704.17     2632.23     26.78 o
  -3   6   7     1067.93      994.37      9.90 o
  -2   6   7     1433.64     1414.28     12.25 o
  -1   6   7      493.82      485.30      5.96 o
   0   6   7      357.37      369.83      4.85 o
   1   6   7      496.64      506.78      5.77 o
   2   6   7     1413.78     1390.74     12.26 o
   3   6   7     1053.19      994.16      8.90 o
   4   6   7     2715.89     2650.19     23.31 o
   5   6   7     1056.58     1033.04     13.39 o
   6   6   7      322.24      338.77      7.20 o
   7   6   7      403.70      368.30      7.68 o
   8   6   7      478.88      450.79      8.85 o
   9   6   7      140.65      150.52      5.70 o
  10   6   7        7.60        4.68      3.16 o
  11   6   7      121.75      137.51      7.59 o
 -10   7   7       26.42       21.64      5.08 o
  -9   7   7      254.99      248.27     10.29 o
  -8   7   7      264.30      270.45      7.59 o
  -7   7   7        2.58       -1.28      2.61 o
  -6   7   7      254.71      280.78      7.31 o
  -5   7   7      229.88      215.26      6.49 o
  -4   7   7      583.49      542.26     10.98 o
  -3   7   7     1028.02     1044.33     12.39 o
  -2   7   7      974.06     1051.24     10.52 o
  -1   7   7       63.70       56.18      2.40 o
   0   7   7       82.95      103.69      3.09 o
   1   7   7       64.08       51.28      2.26 o
   2   7   7      981.24     1086.82     11.32 o
   3   7   7     1021.29     1056.94     11.51 o
   4   7   7      610.22      556.27      8.60 o
   5   7   7      231.35      222.24      6.38 o
   6   7   7      243.65      261.80      7.22 o
   7   7   7        4.02        3.89      2.89 o
   8   7   7      268.53      276.05      7.99 o
   9   7   7      259.12      238.10      7.60 o
  10   7   7       28.05       21.29      3.95 o
 -10   8   7      503.27      541.44     14.72 o
  -9   8   7      168.81      157.64      8.98 o
  -8   8   7      102.79       88.21      5.71 o
  -7   8   7      234.67      218.26      7.30 o
  -6   8   7      190.70      169.92      6.72 o
  -5   8   7     1758.10     1651.26     22.17 o
  -4   8   7       75.50       78.45      3.91 o
  -3   8   7     1460.89     1538.89     17.07 o
  -2   8   7     1477.25     1304.66     14.39 o
  -1   8   7      763.00      715.05      9.16 o
   0   8   7       25.40       40.07      2.34 o
   1   8   7      760.15      722.41      8.50 o
   2   8   7     1466.22     1298.93     14.48 o
   3   8   7     1469.91     1551.36     16.62 o
   4   8   7       76.31       75.42      4.56 o
   5   8   7     1726.96     1610.16     21.22 o
   6   8   7      186.85      174.96      6.78 o
   7   8   7      238.47      234.55      7.88 o
   8   8   7       99.42       87.37      5.61 o
   9   8   7      168.37      172.46      7.42 o
  10   8   7      492.54      502.99     14.05 o
 -10   9   7       15.61        1.63      4.81 o
  -9   9   7      183.19      185.81      8.75 o
  -8   9   7      106.00       92.00      6.11 o
  -7   9   7       14.14        7.83      3.62 o
  -6   9   7       52.56       49.86      4.48 o
  -5   9   7       16.04       22.50      2.74 o
  -4   9   7      439.09      445.70      8.92 o
  -3   9   7     1268.62     1284.51     15.39 o
  -2   9   7      300.70      273.56      6.49 o
  -1   9   7      454.19      435.09      8.06 o
   0   9   7     1454.67     1566.88     15.02 o
   1   9   7      463.85      453.14      7.73 o
   2   9   7      283.52      258.16      6.58 o
   3   9   7     1263.67     1277.34     17.35 o
   4   9   7      449.14      443.45      8.61 o
   5   9   7       18.96       24.05      3.46 o
   6   9   7       52.71       42.89      4.42 o
   7   9   7       15.14       11.85      4.19 o
   8   9   7      106.17      103.87      6.34 o
   9   9   7      182.45      195.57      8.20 o
  10   9   7       15.14       -0.79      4.75 o
  -9  10   7       27.38       22.90      5.72 o
  -8  10   7       22.19       17.13      4.26 o
  -7  10   7       14.25       11.25      3.89 o
  -6  10   7      182.60      179.83      8.05 o
  -5  10   7      214.52      198.29      6.61 o
  -4  10   7      269.46      264.38      7.20 o
  -3  10   7      357.07      313.21      7.95 o
  -2  10   7      527.43      533.90      9.56 o
  -1  10   7     1079.54     1053.11     14.68 o
   0  10   7      746.31      776.95     12.23 o
   1  10   7     1083.99     1037.86     13.78 o
   2  10   7      534.64      527.53      9.73 o
   3  10   7      342.30      297.16      7.57 o
   4  10   7      277.53      269.36      7.03 o
   5  10   7      212.65      196.87      8.28 o
   6  10   7      183.60      185.88      8.13 o
   7  10   7       13.80        4.32      3.73 o
   8  10   7       21.64       16.03      4.32 o
   9  10   7       28.30       24.90      5.71 o
  -8  11   7       80.55       83.17      7.75 o
  -7  11   7       40.71       30.22      5.01 o
  -6  11   7       42.80       31.34      4.87 o
  -5  11   7      174.98      185.65      6.84 o
  -4  11   7       47.46       30.40      6.10 o
  -3  11   7       57.10       63.48      4.94 o
  -2  11   7       15.77        6.27      3.16 o
  -1  11   7      590.82      585.69     13.01 o
   0  11   7      380.14      404.71     11.81 o
   1  11   7      588.02      577.55     12.89 o
   2  11   7       15.04        4.53      3.01 o
   3  11   7       53.98       63.65      4.94 o
   4  11   7       45.36       24.65      4.40 o
   5  11   7      178.84      192.91      9.72 o
   6  11   7       42.52       30.27      4.78 o
   7  11   7       41.24       44.67      5.42 o
   8  11   7       78.96       80.66      7.87 o
  -8  12   7       56.60       71.26      7.95 o
  -7  12   7       19.01       10.94      4.85 o
  -6  12   7      130.36      131.02      7.77 o
  -5  12   7       31.57       37.40      4.31 o
  -4  12   7      150.62      144.94      6.92 o
  -3  12   7        2.76       -0.62      3.51 o
  -2  12   7      157.07      141.24      8.77 o
  -1  12   7      128.02      132.54      9.42 o
   0  12   7       26.86       32.76      6.22 o
   1  12   7      128.28      125.67     11.77 o
   2  12   7      155.84      135.37      7.74 o
   3  12   7        2.58       -2.44      4.64 o
   4  12   7      156.35      144.63      6.85 o
   5  12   7       32.44       38.96      4.06 o
   6  12   7      131.01      127.34      7.88 o
   7  12   7       19.40        7.58      4.70 o
   8  12   7       57.28       41.96      6.88 o
  -7  13   7       37.42       34.59      6.99 o
  -6  13   7       19.75       23.57      5.36 o
  -5  13   7       34.68       39.89      5.59 o
  -4  13   7       14.27        6.59      4.04 o
  -3  13   7      418.83      423.94     14.96 o
  -2  13   7       77.32       89.37      8.87 o
  -1  13   7        6.25       11.86      6.73 o
   0  13   7       71.31       53.08      8.68 o
   1  13   7        6.83       12.26      6.51 o
   2  13   7       75.75      101.55     10.47 o
   3  13   7      421.97      436.87     18.48 o
   4  13   7       15.35        9.38      4.68 o
   5  13   7       32.58       40.08      4.49 o
   6  13   7       19.15       27.17      5.55 o
   7  13   7       36.18       36.78      7.04 o
  -5  14   7       73.30       96.97      8.96 o
  -4  14   7       35.13       44.40      6.70 o
  -3  14   7      163.67      181.29     14.78 o
  -2  14   7       43.06       41.02      8.44 o
  -1  14   7      198.74      212.27     14.87 o
   0  14   7        1.60       -6.24      6.24 o
   1  14   7      196.35      200.27     14.67 o
   2  14   7       42.65       45.78      8.63 o
   3  14   7      156.20      159.87     16.77 o
   4  14   7       33.06       25.70      5.88 o
   5  14   7       75.55      106.56      7.93 o
  -4  15   7       81.31       75.72     10.79 o
  -3  15   7      115.97      110.97     15.08 o
  -2  15   7       85.23      108.34     11.98 o
  -1  15   7      125.56      146.88     13.41 o
   0  15   7      200.32      196.08     15.22 o
   1  15   7      126.16      156.37     13.49 o
   2  15   7       87.41       79.82     13.87 o
   3  15   7      117.43      127.82     16.01 o
   4  15   7       78.90      100.92     13.41 o
   0  16   7       23.32       -2.04      7.34 o
   0   0   8        5.50        3.14      1.44 o
   1   0   8      114.98       95.07      2.07 o
   2   0   8     2170.92     2210.71     16.47 o
   3   0   8      799.21      742.93      6.52 o
   4   0   8     1397.25     1426.22     12.84 o
   5   0   8        8.38       -1.28      1.28 o
   6   0   8     1279.19     1175.49     12.90 o
   7   0   8     2111.42     2195.56     26.41 o
   8   0   8      719.22      693.46     11.01 o
   9   0   8      123.73      114.25      4.62 o
  10   0   8        3.43        1.17      2.98 o
  11   0   8      100.96      110.87      5.60 o
  12   0   8       50.05       37.98      4.34 o
 -12   1   8      351.55      351.71     11.17 o
 -11   1   8       49.50       51.69      4.02 o
 -10   1   8      315.35      322.93      8.10 o
  -9   1   8       39.01       38.56      2.98 o
  -8   1   8       33.61       27.39      2.46 o
  -7   1   8      576.31      571.14      8.58 o
  -6   1   8       68.85       90.36      3.15 o
  -5   1   8      920.13      901.32      8.96 o
  -4   1   8     3778.27     3871.16     31.30 o
  -3   1   8      921.12     1005.31      8.69 o
  -2   1   8     7038.88     7408.71     49.89 o
  -1   1   8     1443.84     1477.94     10.76 o
   0   1   8     1412.70     1510.27     13.48 o
   1   1   8     1453.15     1483.79     11.65 o
   2   1   8     6952.62     7381.37     56.88 o
   3   1   8      895.82      978.29      8.79 o
   4   1   8     3838.30     3947.97     32.89 o
   5   1   8      910.76      893.44      9.15 o
   6   1   8       70.14       90.49      2.75 o
   7   1   8      573.73      571.74      9.92 o
   8   1   8       37.35       35.56      2.99 o
   9   1   8       37.04       33.06      3.14 o
  10   1   8      317.77      307.07     13.90 o
  11   1   8       50.89       44.94      6.51 o
  12   1   8      351.30      348.87      9.32 o
 -11   2   8      121.46      126.19      5.68 o
 -10   2   8      331.46      364.56      8.43 o
  -9   2   8      213.01      202.85      5.53 o
  -8   2   8       84.91       94.68      4.73 o
  -7   2   8     1326.07     1316.89     15.32 o
  -6   2   8     1682.55     1710.40     18.01 o
  -5   2   8     1430.34     1395.02     12.76 o
  -4   2   8      806.24      840.91     19.45 o
  -3   2   8     1344.24     1285.36     18.53 o
  -2   2   8     2234.92     2528.45     19.75 o
  -1   2   8     2261.02     2255.26     15.76 o
   0   2   8      556.01      715.60      8.06 o
   1   2   8     2301.35     2304.30     15.88 o
   2   2   8     2250.59     2516.16     19.97 o
   3   2   8     1334.90     1282.71     15.17 o
   4   2   8      764.45      805.59     15.72 o
   5   2   8     1403.17     1387.36     20.68 o
   6   2   8     1709.45     1756.48     17.53 o
   7   2   8     1343.50     1322.35     18.01 o
   8   2   8       86.89      103.86      4.42 o
   9   2   8      214.73      192.45      7.81 o
  10   2   8      320.67      366.12      9.09 o
  11   2   8      122.92      130.56      6.94 o
 -11   3   8      137.12      132.94      7.35 o
 -10   3   8      309.70      327.35      8.33 o
  -9   3   8      127.56      138.30      5.94 o
  -8   3   8       50.18       45.66      3.40 o
  -7   3   8      160.00      173.92      6.46 o
  -6   3   8       11.93        9.14      2.03 o
  -5   3   8      621.51      666.04      9.69 o
  -4   3   8     1062.36     1065.19     11.56 o
  -3   3   8     5374.99     5643.57     41.01 o
  -2   3   8      390.79      404.50      6.67 o
  -1   3   8     2451.60     2301.97     16.22 o
   0   3   8      135.34      194.29      3.85 o
   1   3   8     2483.06     2385.99     18.55 o
   2   3   8      394.09      395.63      4.96 o
   3   3   8     5385.24     5705.78     59.89 o
   4   3   8     1055.03     1053.13     11.44 o
   5   3   8      597.44      650.99      9.02 o
   6   3   8       11.30        8.69      2.89 o
   7   3   8      156.16      168.51      5.05 o
   8   3   8       49.65       43.64      3.29 o
   9   3   8      125.26      132.96      5.41 o
  10   3   8      312.96      320.42     10.74 o
  11   3   8      133.74      146.18     10.60 o
 -11   4   8       82.07      101.46      5.70 o
 -10   4   8      136.09      132.15      5.55 o
  -9   4   8       27.49       18.30      3.11 o
  -8   4   8       50.28       54.81      3.80 o
  -7   4   8      545.49      550.82     10.03 o
  -6   4   8      509.96      491.35     14.66 o
  -5   4   8     2695.40     2611.20     27.93 o
  -4   4   8      234.49      246.11     10.50 o
  -3   4   8     2824.93     2883.55     21.55 o
  -2   4   8      182.16      142.39      2.79 o
  -1   4   8      548.87      450.24      4.93 o
   0   4   8      174.60      288.56      4.09 o
   1   4   8      553.21      451.37      4.93 o
   2   4   8      171.42      139.04      3.34 o
   3   4   8     2812.48     2858.77     21.22 o
   4   4   8      232.43      246.33      8.12 o
   5   4   8     2733.82     2631.80     29.95 o
   6   4   8      503.65      474.75      8.66 o
   7   4   8      547.11      538.49     10.01 o
   8   4   8       46.15       49.92      3.73 o
   9   4   8       30.22       20.84      3.19 o
  10   4   8      137.07      132.99      5.44 o
  11   4   8       86.36      116.72      6.26 o
 -11   5   8      225.11      218.11      8.81 o
 -10   5   8       40.27       41.63      3.92 o
  -9   5   8      172.93      179.55      6.28 o
  -8   5   8      175.06      174.56      6.63 o
  -7   5   8      263.75      239.31      7.29 o
  -6   5   8      110.16      112.96      4.75 o
  -5   5   8      348.65      338.14      7.44 o
  -4   5   8     1894.72     1814.40     17.50 o
  -3   5   8      480.15      460.12      5.76 o
  -2   5   8      730.40      769.82      7.69 o
  -1   5   8      175.30      157.10      3.03 o
   0   5   8      244.54      238.70      3.87 o
   1   5   8      169.92      160.25      3.04 o
   2   5   8      724.29      773.04      7.89 o
   3   5   8      488.74      464.38      5.34 o
   4   5   8     1895.08     1869.38     19.26 o
   5   5   8      346.95      339.62      7.34 o
   6   5   8      103.92      106.02      4.66 o
   7   5   8      259.30      238.01      6.39 o
   8   5   8      177.62      184.30      6.04 o
   9   5   8      173.11      158.91      5.92 o
  10   5   8       42.27       43.60      3.99 o
  11   5   8      226.32      215.16     12.47 o
 -11   6   8       61.83       52.04      5.89 o
 -10   6   8       50.99       44.31      4.36 o
  -9   6   8      264.39      268.59     10.98 o
  -8   6   8      375.10      423.78      9.53 o
  -7   6   8      101.58       77.46      4.57 o
  -6   6   8      554.10      510.63      9.69 o
  -5   6   8     1558.30     1521.51     19.96 o
  -4   6   8     1642.17     1689.88     18.60 o
  -3   6   8     1022.20     1023.13     11.00 o
  -2   6   8      506.53      480.51      5.95 o
  -1   6   8      445.96      466.85      7.39 o
   0   6   8       18.22       30.32      1.81 o
   1   6   8      460.41      470.55      6.19 o
   2   6   8      511.24      488.64      5.81 o
   3   6   8     1024.83     1048.74     10.01 o
   4   6   8     1653.27     1703.49     15.74 o
   5   6   8     1555.91     1532.76     18.20 o
   6   6   8      531.91      497.87      9.03 o
   7   6   8      101.55       76.53      4.24 o
   8   6   8      376.29      407.03      8.66 o
   9   6   8      267.47      266.25      8.01 o
  10   6   8       48.88       46.56      4.17 o
  11   6   8       58.89       54.11      5.80 o
 -10   7   8       91.23       94.21      6.22 o
  -9   7   8      330.08      311.61      9.79 o
  -8   7   8       51.79       54.62      4.42 o
  -7   7   8        5.90        5.59      2.98 o
  -6   7   8      299.90      275.99      8.59 o
  -5   7   8      511.38      477.06      9.77 o
  -4   7   8      349.55      332.40     11.07 o
  -3   7   8      840.78      800.60     10.40 o
  -2   7   8      999.25      935.50     10.61 o
  -1   7   8      207.82      219.65      4.59 o
   0   7   8     1421.95     1400.17     12.63 o
   1   7   8      207.07      224.06      4.01 o
   2   7   8     1002.30      939.36      9.98 o
   3   7   8      830.66      804.96     11.98 o
   4   7   8      342.09      313.90      6.49 o
   5   7   8      531.63      498.34      9.59 o
   6   7   8      301.22      278.07      7.56 o
   7   7   8        5.67        6.37      3.08 o
   8   7   8       49.19       51.63      4.55 o
   9   7   8      324.28      303.15      8.64 o
  10   7   8       92.56       85.12      6.76 o
 -10   8   8       60.29       55.24      8.08 o
  -9   8   8       18.71       21.78      4.28 o
  -8   8   8       47.88       39.84      4.53 o
  -7   8   8      667.91      626.15     14.65 o
  -6   8   8      658.90      624.17     11.95 o
  -5   8   8      797.53      767.55     11.41 o
  -4   8   8      217.77      231.32      6.34 o
  -3   8   8      336.91      301.97      8.74 o
  -2   8   8     1005.96     1085.80     13.32 o
  -1   8   8      129.61      149.20      6.76 o
   0   8   8      400.43      306.74      5.13 o
   1   8   8      135.30      151.12      4.89 o
   2   8   8     1007.13     1093.94     12.94 o
   3   8   8      322.03      298.81      6.85 o
   4   8   8      229.89      248.34      7.16 o
   5   8   8      785.71      782.89     13.07 o
   6   8   8      674.48      666.03     12.75 o
   7   8   8      677.33      650.63     13.01 o
   8   8   8       50.21       37.53      4.38 o
   9   8   8       20.79       16.47      4.01 o
  10   8   8       59.10       52.73      6.32 o
  -9   9   8       11.56        8.99      4.88 o
  -8   9   8       87.49       87.26      5.94 o
  -7   9   8      177.72      166.91      7.63 o
  -6   9   8      192.99      190.95      7.50 o
  -5   9   8      249.21      281.58      7.99 o
  -4   9   8      184.31      214.99     10.66 o
  -3   9   8      297.62      252.39      7.34 o
  -2   9   8     1020.14     1074.62     14.32 o
  -1   9   8      420.11      410.52      8.26 o
   0   9   8      138.86      130.81      4.37 o
   1   9   8      433.20      426.85      8.01 o
   2   9   8     1016.14     1076.84     14.59 o
   3   9   8      309.66      243.05      7.02 o
   4   9   8      183.11      193.95      6.14 o
   5   9   8      240.41      272.76      9.75 o
   6   9   8      189.84      166.38      7.50 o
   7   9   8      172.62      168.22      7.56 o
   8   9   8       89.52       88.00      6.01 o
   9   9   8       11.02        5.76      4.82 o
  -9  10   8       99.83      106.91      8.46 o
  -8  10   8       27.74       26.69      4.70 o
  -7  10   8       32.94       25.72      4.54 o
  -6  10   8        3.29        1.99      3.82 o
  -5  10   8      369.58      365.05      8.59 o
  -4  10   8       40.99       36.70      3.73 o
  -3  10   8     2027.34     1908.46     23.87 o
  -2  10   8      382.92      437.03      8.74 o
  -1  10   8      148.88      136.70      5.23 o
   0  10   8     1204.58     1136.17     16.56 o
   1  10   8      145.28      135.53      5.96 o
   2  10   8      389.50      445.35      8.98 o
   3  10   8     2033.91     1933.42     24.87 o
   4  10   8       43.41       39.21      3.73 o
   5  10   8      370.63      374.50     10.68 o
   6  10   8        3.45       -1.94      3.54 o
   7  10   8       33.21       33.93      4.78 o
   8  10   8       26.79       18.42      4.47 o
   9  10   8      101.29      103.13      8.37 o
  -8  11   8       23.54       20.91      5.95 o
  -7  11   8      101.60       91.30      6.78 o
  -6  11   8       50.22       51.58      8.31 o
  -5  11   8       11.91       12.02      3.45 o
  -4  11   8      144.84      156.81      6.78 o
  -3  11   8      444.79      479.67     10.74 o
  -2  11   8      516.29      540.28     15.87 o
  -1  11   8      786.07      857.15     19.39 o
   0  11   8      456.15      459.51     13.93 o
   1  11   8      769.59      873.94     17.78 o
   2  11   8      514.48      520.94     12.26 o
   3  11   8      447.64      475.41     11.85 o
   4  11   8      143.32      158.48      6.79 o
   5  11   8       10.53       13.44      2.99 o
   6  11   8       49.17       43.22      6.14 o
   7  11   8       98.77       90.52      6.74 o
   8  11   8       24.25       18.50      5.92 o
  -7  12   8        6.72       -0.31      4.57 o
  -6  12   8        0.52       -2.45      4.05 o
  -5  12   8      343.26      364.22      9.49 o
  -4  12   8      138.07      148.92      7.08 o
  -3  12   8      810.24      807.28     14.91 o
  -2  12   8      257.21      240.49     10.60 o
  -1  12   8       98.38      113.69     11.33 o
   0  12   8       85.17       90.55     10.38 o
   1  12   8       95.69       99.62      8.76 o
   2  12   8      250.38      240.24      9.62 o
   3  12   8      808.07      795.94     19.02 o
   4  12   8      140.33      152.73      7.88 o
   5  12   8      340.34      372.20      9.92 o
   6  12   8        0.50       -0.40      4.15 o
   7  12   8        6.79       -0.62      4.81 o
  -6  13   8      184.47      205.34     11.32 o
  -5  13   8      108.53      107.72      6.37 o
  -4  13   8       52.13       56.33      5.77 o
  -3  13   8      139.45      169.59     10.08 o
  -2  13   8       83.24       92.75     12.86 o
  -1  13   8      209.54      226.72     14.83 o
   0  13   8      185.21      255.26     14.46 o
   1  13   8      211.61      262.49     20.27 o
   2  13   8       85.12       76.49      9.56 o
   3  13   8      136.05      154.55      9.59 o
   4  13   8       54.51       55.52      6.15 o
   5  13   8      111.69      117.71      6.80 o
   6  13   8      184.78      229.80     11.18 o
  -5  14   8      129.09      127.02      8.53 o
  -4  14   8       32.66       44.60      7.92 o
  -3  14   8       72.31       86.04     13.46 o
  -2  14   8      175.18      167.92     13.51 o
  -1  14   8       47.10       38.36      8.46 o
   0  14   8      258.94      312.57     16.60 o
   1  14   8       47.38       41.96      8.56 o
   2  14   8      179.27      156.23     13.06 o
   3  14   8       68.14       88.45     13.56 o
   4  14   8       36.72       59.72      7.11 o
   5  14   8      131.63      115.86     10.12 o
  -3  15   8       95.55      122.19     16.08 o
  -2  15   8       76.62      100.23     11.54 o
  -1  15   8        4.22       -5.74      6.68 o
   0  15   8      148.87      159.87     13.91 o
   1  15   8        4.72       -3.16      7.12 o
   2  15   8       76.22       86.92     14.77 o
   3  15   8       95.27       90.31     14.40 o
   1   0   9        7.59        2.68      0.90 o
   2   0   9     2808.11     2893.18     20.81 o
   3   0   9      673.54      842.86      7.42 o
   4   0   9      256.62      277.78      4.38 o
   5   0   9      805.36      762.01      8.77 o
   6   0   9      206.96      164.47      5.25 o
   7   0   9      421.98      395.40      7.42 o
   8   0   9      648.11      609.50     10.51 o
   9   0   9      395.94      394.01     10.43 o
  10   0   9      737.31      749.36     20.46 o
  11   0   9        8.39       15.23      3.34 o
 -11   1   9        7.64        8.99      4.04 o
 -10   1   9      331.09      376.56      8.98 o
  -9   1   9      221.60      198.62      5.65 o
  -8   1   9       70.66       89.23      4.13 o
  -7   1   9      328.43      277.65      7.96 o
  -6   1   9      679.37      712.12     10.21 o
  -5   1   9     1693.17     1773.64     21.03 o
  -4   1   9     3058.57     3050.76     28.35 o
  -3   1   9     1601.40     1717.44     13.98 o
  -2   1   9     2205.97     2285.81     17.29 o
  -1   1   9      126.98       97.42      2.06 o
   0   1   9     2074.11     2284.30     19.52 o
   1   1   9      122.52       95.08      2.64 o
   2   1   9     2180.83     2281.20     19.27 o
   3   1   9     1635.35     1779.79     14.51 o
   4   1   9     3156.38     3183.63     30.17 o
   5   1   9     1699.61     1794.44     16.94 o
   6   1   9      666.88      687.14     10.39 o
   7   1   9      316.84      261.17      6.58 o
   8   1   9       67.91       87.27      4.35 o
   9   1   9      216.59      183.67      8.86 o
  10   1   9      337.41      378.29     12.22 o
  11   1   9        7.30       14.71      4.02 o
 -11   2   9      234.26      246.58      9.90 o
 -10   2   9      542.96      543.39     10.98 o
  -9   2   9      298.26      338.68      7.99 o
  -8   2   9     1725.68     1676.76     21.52 o
  -7   2   9      397.59      429.69     11.22 o
  -6   2   9      519.39      536.72      8.10 o
  -5   2   9      388.07      407.98      6.50 o
  -4   2   9      159.16      117.87      3.54 o
  -3   2   9       71.22       70.31      2.47 o
  -2   2   9     1045.92     1253.02     10.62 o
  -1   2   9     2980.14     3435.58     22.89 o
   0   2   9      152.68      213.16      3.39 o
   1   2   9     2998.96     3404.69     23.69 o
   2   2   9     1008.99     1218.74     11.31 o
   3   2   9       76.93       76.45      2.34 o
   4   2   9      150.06      122.12      4.49 o
   5   2   9      384.27      403.15      6.28 o
   6   2   9      498.65      508.52      9.45 o
   7   2   9      403.70      442.13      8.71 o
   8   2   9     1728.53     1667.04     22.43 o
   9   2   9      292.36      310.18      7.85 o
  10   2   9      537.68      536.45     10.45 o
  11   2   9      246.21      267.90      8.63 o
 -11   3   9       81.97       76.45      5.20 o
 -10   3   9       10.46        8.75      2.84 o
  -9   3   9      178.59      207.50      6.91 o
  -8   3   9      105.54      120.59      5.00 o
  -7   3   9      195.26      189.65      5.42 o
  -6   3   9       46.64       45.88      3.16 o
  -5   3   9     2739.22     2596.87     27.60 o
  -4   3   9      642.01      657.12     13.32 o
  -3   3   9     1642.82     1690.89     17.57 o
  -2   3   9     1324.32     1438.45     12.85 o
  -1   3   9     1186.09     1219.72      9.02 o
   0   3   9     1247.75     1499.01     12.81 o
   1   3   9     1196.72     1228.04     10.22 o
   2   3   9     1332.08     1440.05     12.73 o
   3   3   9     1596.11     1655.09     17.79 o
   4   3   9      659.67      701.46     11.15 o
   5   3   9     2717.84     2605.45     29.33 o
   6   3   9       39.11       43.76      3.55 o
   7   3   9      199.92      187.17      5.87 o
   8   3   9      106.77      119.72      5.45 o
   9   3   9      178.79      189.93      7.47 o
  10   3   9        9.42        4.47      3.17 o
  11   3   9       80.06       81.85      5.55 o
 -11   4   9      621.72      634.44     14.37 o
 -10   4   9      202.17      187.89      6.37 o
  -9   4   9      219.27      207.81      6.43 o
  -8   4   9      207.32      193.96      6.21 o
  -7   4   9      207.73      210.41      5.94 o
  -6   4   9      276.10      290.34      8.48 o
  -5   4   9      369.12      345.44      7.71 o
  -4   4   9      335.94      348.75     10.80 o
  -3   4   9     2712.22     2619.35     21.77 o
  -2   4   9      181.27      180.58      3.22 o
  -1   4   9      323.56      306.10      4.63 o
   0   4   9       20.52        6.71      1.14 o
   1   4   9      320.12      304.86      4.05 o
   2   4   9      179.52      180.73      3.24 o
   3   4   9     2729.50     2665.62     19.91 o
   4   4   9      332.40      355.13      6.02 o
   5   4   9      375.54      340.98      7.28 o
   6   4   9      283.37      293.93      9.70 o
   7   4   9      217.58      217.78      6.12 o
   8   4   9      214.70      197.30      6.21 o
   9   4   9      224.35      211.17      9.36 o
  10   4   9      200.69      201.92      6.97 o
  11   4   9      615.63      645.55     13.97 o
 -11   5   9       57.52       69.94      6.08 o
 -10   5   9      180.54      175.62      7.59 o
  -9   5   9       12.52        7.20      3.09 o
  -8   5   9       45.92       53.78      4.18 o
  -7   5   9      240.09      213.43      6.73 o
  -6   5   9      891.51      885.80     15.71 o
  -5   5   9     2698.34     2654.36     31.01 o
  -4   5   9      269.62      253.73      5.55 o
  -3   5   9      622.33      646.17      7.97 o
  -2   5   9     2183.03     2069.68     16.66 o
  -1   5   9      841.16      904.65      8.53 o
   0   5   9       84.51       35.22      1.92 o
   1   5   9      846.81      906.32      8.53 o
   2   5   9     2181.15     2052.78     18.16 o
   3   5   9      644.16      692.15      7.93 o
   4   5   9      265.77      249.35      5.10 o
   5   5   9     2675.47     2638.72     30.96 o
   6   5   9      893.52      876.11     13.46 o
   7   5   9      241.39      203.80      6.28 o
   8   5   9       43.74       56.40      4.20 o
   9   5   9       11.67        6.74      3.07 o
  10   5   9      181.67      174.15      6.64 o
  11   5   9       55.61       72.66      6.95 o
 -11   6   9      362.18      393.81     12.19 o
 -10   6   9      323.32      322.50      8.72 o
  -9   6   9       30.84       15.17      3.76 o
  -8   6   9        8.43        6.95      3.33 o
  -7   6   9      549.43      581.69     12.55 o
  -6   6   9      592.03      579.17     10.67 o
  -5   6   9      510.45      505.76      9.75 o
  -4   6   9      641.23      626.09      9.66 o
  -3   6   9      356.66      361.86      6.64 o
  -2   6   9      516.61      510.41      6.40 o
  -1   6   9      545.38      562.68      6.85 o
   0   6   9     1412.29     1304.11     12.34 o
   1   6   9      546.29      567.70      6.24 o
   2   6   9      514.42      507.51      6.70 o
   3   6   9      361.71      356.88      5.35 o
   4   6   9      629.44      622.21      7.28 o
   5   6   9      505.61      493.80      8.75 o
   6   6   9      583.57      585.24     10.82 o
   7   6   9      545.21      565.80     11.20 o
   8   6   9        7.66       10.06      3.04 o
   9   6   9       34.24       24.63      3.58 o
  10   6   9      325.31      319.37      8.15 o
  11   6   9      361.84      426.79     14.16 o
 -10   7   9      125.87      140.58      8.32 o
  -9   7   9      309.94      277.23      9.24 o
  -8   7   9      361.60      323.49      9.04 o
  -7   7   9      155.26      142.11      6.07 o
  -6   7   9       74.65       63.92      4.44 o
  -5   7   9      110.53      104.32      6.32 o
  -4   7   9     1929.87     1750.33     21.06 o
  -3   7   9      720.80      737.16     11.31 o
  -2   7   9     1002.82      938.18     10.76 o
  -1   7   9       86.92       85.14      3.33 o
   0   7   9       11.24        7.36      1.93 o
   1   7   9       84.37       88.69      2.97 o
   2   7   9     1014.85      935.39     10.42 o
   3   7   9      717.28      717.28      9.54 o
   4   7   9     1981.76     1812.58     20.34 o
   5   7   9      113.73      107.50      5.26 o
   6   7   9       65.61       53.94      3.96 o
   7   7   9      154.67      139.58      6.02 o
   8   7   9      356.88      318.38      8.86 o
   9   7   9      310.96      291.36     11.57 o
  10   7   9      123.64      147.64      9.39 o
 -10   8   9      280.56      269.15     11.16 o
  -9   8   9      142.53      145.00      7.48 o
  -8   8   9      168.52      156.96      7.30 o
  -7   8   9       70.31       56.15      4.65 o
  -6   8   9      324.04      335.68      8.77 o
  -5   8   9      153.38      132.75      4.72 o
  -4   8   9     1390.39     1412.60     18.17 o
  -3   8   9      807.85      755.29     10.54 o
  -2   8   9      719.43      666.70     10.12 o
  -1   8   9      470.99      529.84      8.19 o
   0   8   9     1023.55     1118.27     11.21 o
   1   8   9      467.77      525.89      8.09 o
   2   8   9      688.43      615.59     10.10 o
   3   8   9      793.45      749.09     10.70 o
   4   8   9     1396.97     1396.71     17.45 o
   5   8   9      152.39      132.28      5.90 o
   6   8   9      324.22      349.99      9.43 o
   7   8   9       72.09       61.87      5.19 o
   8   8   9      168.99      169.75      7.49 o
   9   8   9      141.39      140.13      7.05 o
  10   8   9      279.24      281.26     11.05 o
  -9   9   9      218.27      206.15     10.63 o
  -8   9   9       47.80       43.67      5.01 o
  -7   9   9      146.71      135.87      7.17 o
  -6   9   9      824.09      842.70     14.96 o
  -5   9   9      218.03      205.63      6.33 o
  -4   9   9      164.87      147.32      6.69 o
  -3   9   9     1959.40     1983.89     22.59 o
  -2   9   9       90.48      102.52      4.49 o
  -1   9   9      143.86      128.20      6.01 o
   0   9   9       65.48      138.55      5.50 o
   1   9   9      135.57      134.45      5.23 o
   2   9   9       92.82       88.91      4.86 o
   3   9   9     1963.24     2013.72     27.13 o
   4   9   9      174.18      160.15      7.01 o
   5   9   9      219.05      203.94      8.13 o
   6   9   9      815.07      847.18     15.90 o
   7   9   9      149.46      148.01      7.40 o
   8   9   9       47.46       39.95      4.98 o
   9   9   9      212.56      202.66     10.48 o
  -9  10   9       18.92       17.77      5.97 o
  -8  10   9        6.22       -0.06      3.94 o
  -7  10   9        4.55       -3.56      3.56 o
  -6  10   9       53.73       52.64      5.36 o
  -5  10   9      132.00      123.08      7.21 o
  -4  10   9      271.38      248.61      7.27 o
  -3  10   9      164.15      160.11      6.44 o
  -2  10   9     1095.68     1039.36     14.56 o
  -1  10   9      337.58      385.37      8.79 o
   0  10   9        5.67       15.18      4.12 o
   1  10   9      350.02      413.28      9.14 o
   2  10   9     1089.92     1014.86     14.74 o
   3  10   9      157.66      148.33      6.02 o
   4  10   9      284.43      279.39      7.79 o
   5  10   9      131.56      123.46      7.01 o
   6  10   9       53.33       36.74      7.03 o
   7  10   9        3.55        0.03      3.69 o
   8  10   9        6.39        2.57      4.04 o
   9  10   9       19.34       24.02      6.02 o
  -8  11   9      237.70      243.12     12.28 o
  -7  11   9      162.98      156.93      9.59 o
  -6  11   9      139.53      151.11      8.25 o
  -5  11   9     1155.22     1212.00     19.73 o
  -4  11   9      129.73      140.72      6.61 o
  -3  11   9      179.16      209.29      7.74 o
  -2  11   9      727.90      724.68     13.50 o
  -1  11   9        2.08        5.25      4.39 o
   0  11   9      160.37      155.61     10.03 o
   1  11   9        2.53        0.27      3.87 o
   2  11   9      728.92      686.00     13.32 o
   3  11   9      181.41      190.78      7.59 o
   4  11   9      125.18      123.67      6.27 o
   5  11   9     1154.22     1174.35     19.72 o
   6  11   9      135.10      134.51      7.81 o
   7  11   9      162.02      154.16      8.35 o
   8  11   9      240.48      238.10     16.81 o
  -7  12   9        5.86        5.76      5.15 o
  -6  12   9       19.68       24.91      6.29 o
  -5  12   9      104.90       89.54      5.72 o
  -4  12   9       15.61       16.84      3.99 o
  -3  12   9      144.05      144.56      7.57 o
  -2  12   9      416.82      445.60     15.66 o
  -1  12   9      213.73      224.30     13.64 o
   0  12   9      687.41      647.80     19.27 o
   1  12   9      209.49      213.90     14.78 o
   2  12   9      431.90      465.67     12.67 o
   3  12   9      149.72      143.92      8.22 o
   4  12   9       16.00       11.62      3.93 o
   5  12   9      104.47      101.67      5.45 o
   6  12   9       19.07       11.50      4.64 o
   7  12   9        5.34        6.25      5.09 o
  -6  13   9       19.05       15.23      5.77 o
  -5  13   9      456.97      489.60     17.81 o
  -4  13   9       40.36       48.34      6.47 o
  -3  13   9      334.92      352.26     17.78 o
  -2  13   9      168.81      175.55     16.95 o
  -1  13   9       17.40        6.18      6.74 o
   0  13   9      101.90       74.94      9.90 o
   1  13   9       18.81        1.10      6.20 o
   2  13   9      171.23      197.51     17.35 o
   3  13   9      337.24      382.22     13.50 o
   4  13   9       37.17       30.31      5.40 o
   5  13   9      454.28      473.50     10.92 o
   6  13   9       18.98       11.93      5.12 o
  -5  14   9       44.11       46.38      6.41 o
  -4  14   9       77.37       96.80     11.42 o
  -3  14   9      173.81      151.24     16.63 o
  -2  14   9      173.97      192.92     27.82 o
  -1  14   9      460.42      503.38     26.53 o
   0  14   9      185.21      207.68     14.95 o
   1  14   9      451.23      473.66     20.24 o
   2  14   9      175.36      187.91     19.16 o
   3  14   9      169.93      136.56     15.85 o
   4  14   9       76.41      108.65      8.45 o
   5  14   9       44.81       76.34      8.88 o
  -3  15   9       83.00       76.94     13.49 o
  -2  15   9        5.85       15.58      8.19 o
  -1  15   9        5.91        1.48     11.85 o
   0  15   9        7.18       -9.05      9.05 o
   1  15   9        5.46       16.57      8.09 o
   2  15   9        6.35        2.09     10.07 o
   3  15   9       83.12      110.97     15.40 o
   0   0  10        1.12       -1.44      1.44 o
   1   0  10      208.95      209.62      3.62 o
   2   0  10     1769.89     1757.88     13.65 o
   3   0  10      136.01      189.00      2.99 o
   4   0  10     1261.73     1363.21     12.33 o
   5   0  10       15.92       15.58      2.02 o
   6   0  10       52.89       52.36      3.36 o
   7   0  10      416.17      416.87      7.96 o
   8   0  10      642.01      725.81     11.34 o
   9   0  10      340.69      354.74      7.81 o
  10   0  10      606.18      662.91     16.58 o
  11   0  10      224.43      215.96      7.14 o
 -11   1  10       91.40       84.31      5.16 o
 -10   1  10      159.17      164.86      5.74 o
  -9   1  10      793.16      855.02     13.23 o
  -8   1  10      318.07      316.41      7.35 o
  -7   1  10     1236.50     1219.58     16.90 o
  -6   1  10      606.41      596.97      9.34 o
  -5   1  10     1415.02     1386.07     16.30 o
  -4   1  10      220.73      209.52      3.87 o
  -3   1  10     1374.41     1376.20     11.73 o
  -2   1  10      211.63      220.43      3.24 o
  -1   1  10      132.00      133.24      2.54 o
   0   1  10     4074.65     4213.94     30.73 o
   1   1  10      130.53      135.02      2.95 o
   2   1  10      202.63      211.57      3.59 o
   3   1  10     1370.50     1386.82     11.51 o
   4   1  10      222.74      210.86      4.16 o
   5   1  10     1401.07     1414.11     16.43 o
   6   1  10      581.64      577.14     10.36 o
   7   1  10     1232.06     1217.20     17.54 o
   8   1  10      315.39      317.11      9.87 o
   9   1  10      800.63      842.92     14.40 o
  10   1  10      159.74      163.45      6.20 o
  11   1  10       95.36      100.25      5.43 o
 -11   2  10      225.16      260.83      9.09 o
 -10   2  10       96.28       88.77      4.59 o
  -9   2  10      607.59      635.89     11.05 o
  -8   2  10     2075.58     2253.09     27.91 o
  -7   2  10        9.05        8.79      2.53 o
  -6   2  10     1871.01     1878.11     22.51 o
  -5   2  10      147.19      162.26      4.53 o
  -4   2  10      956.27     1084.67     14.63 o
  -3   2  10      669.07      769.87      9.12 o
  -2   2  10      253.64      281.21      3.95 o
  -1   2  10       33.70       32.28      1.49 o
   0   2  10     2804.82     2949.14     23.75 o
   1   2  10       29.38       26.78      1.56 o
   2   2  10      251.52      287.34      4.33 o
   3   2  10      683.03      767.40      7.51 o
   4   2  10      976.20     1125.10     13.52 o
   5   2  10      147.95      166.60      4.78 o
   6   2  10     1885.56     1889.39     24.92 o
   7   2  10        6.75       13.72      2.83 o
   8   2  10     2078.91     2209.80     30.21 o
   9   2  10      604.91      606.91     11.79 o
  10   2  10       91.42       87.22      5.21 o
  11   2  10      224.06      234.85      8.27 o
 -11   3  10      414.12      420.26     27.70 o
 -10   3  10       32.58       23.99      3.50 o
  -9   3  10      198.41      205.33      6.36 o
  -8   3  10      108.64      116.24      5.18 o
  -7   3  10       27.91       34.50      3.35 o
  -6   3  10      988.51      968.53     13.71 o
  -5   3  10     1472.06     1378.39     17.76 o
  -4   3  10      546.55      555.25     11.53 o
  -3   3  10      560.34      579.39      6.78 o
  -2   3  10      838.39      836.75      8.04 o
  -1   3  10      263.27      266.60      3.44 o
   0   3  10     2441.27     2299.71     18.52 o
   1   3  10      263.38      266.53      4.03 o
   2   3  10      881.41      865.99      8.73 o
   3   3  10      554.63      587.92      6.47 o
   4   3  10      544.21      559.36      9.91 o
   5   3  10     1464.68     1405.60     23.50 o
   6   3  10      987.01      966.49     15.09 o
   7   3  10       24.55       29.26      3.34 o
   8   3  10      116.34      132.46      5.89 o
   9   3  10      188.04      189.23      7.58 o
  10   3  10       31.48       33.85      4.40 o
  11   3  10      412.45      442.28     11.12 o
 -11   4  10       26.07       29.48      5.03 o
 -10   4  10      213.15      213.59      6.94 o
  -9   4  10       18.70        6.16      3.02 o
  -8   4  10      619.24      584.95     10.94 o
  -7   4  10      269.18      280.79      7.42 o
  -6   4  10      767.92      813.54     12.46 o
  -5   4  10      151.18      153.86      8.19 o
  -4   4  10      134.41      133.09      6.87 o
  -3   4  10     1263.97     1207.35     12.11 o
  -2   4  10      439.44      524.07      6.97 o
  -1   4  10      391.19      390.65      5.56 o
   0   4  10     4576.40     4208.82     32.62 o
   1   4  10      387.49      395.05      4.93 o
   2   4  10      425.72      517.37      6.33 o
   3   4  10     1273.87     1226.18     11.04 o
   4   4  10      133.53      140.16      5.41 o
   5   4  10      163.40      158.50      5.90 o
   6   4  10      749.28      803.16     13.65 o
   7   4  10      274.17      274.27      7.63 o
   8   4  10      616.72      561.02     11.74 o
   9   4  10       20.15        6.90      3.35 o
  10   4  10      214.42      213.28      8.42 o
  11   4  10       25.21       31.21      6.91 o
 -11   5  10      425.25      437.59     12.52 o
 -10   5  10      883.24      889.28     14.98 o
  -9   5  10       10.12        5.02      3.21 o
  -8   5  10      180.28      157.73      6.35 o
  -7   5  10      961.51      941.99     15.45 o
  -6   5  10      329.77      301.50      7.86 o
  -5   5  10      454.06      467.70      9.14 o
  -4   5  10      460.71      424.23      7.54 o
  -3   5  10      915.26      869.13     10.84 o
  -2   5  10     1726.69     1673.29     14.28 o
  -1   5  10       91.52      125.47      3.14 o
   0   5  10        3.26        9.14      1.35 o
   1   5  10       81.78      118.59      3.05 o
   2   5  10     1746.91     1704.39     14.88 o
   3   5  10      937.69      898.86      9.25 o
   4   5  10      480.92      435.67      6.21 o
   5   5  10      447.15      453.43      9.15 o
   6   5  10      326.00      301.06      7.45 o
   7   5  10      956.39      959.73     14.78 o
   8   5  10      185.83      158.94      6.42 o
   9   5  10        9.45        8.31      3.72 o
  10   5  10      878.10      870.99     17.83 o
  11   5  10      423.80      467.36     14.62 o
 -10   6  10       61.45       70.99      5.60 o
  -9   6  10       85.90       80.71      5.43 o
  -8   6  10      335.91      355.71      9.74 o
  -7   6  10       67.18       83.43      5.56 o
  -6   6  10      194.30      169.17      6.31 o
  -5   6  10      896.34      852.32     18.83 o
  -4   6  10       33.02       35.05      3.46 o
  -3   6  10      320.39      304.47      6.46 o
  -2   6  10      709.47      702.87      8.68 o
  -1   6  10      575.87      516.05      6.87 o
   0   6  10      301.56      307.69      4.88 o
   1   6  10      560.95      505.96      6.10 o
   2   6  10      698.96      707.34      7.89 o
   3   6  10      322.87      309.77      5.22 o
   4   6  10       35.82       34.98      3.03 o
   5   6  10      883.18      854.51     13.75 o
   6   6  10      190.42      169.09      6.34 o
   7   6  10       71.72       95.80      5.32 o
   8   6  10      335.16      317.72      8.73 o
   9   6  10       88.29       89.55      5.69 o
  10   6  10       61.16       72.81      5.81 o
 -10   7  10        2.06       -3.91      4.11 o
  -9   7  10      334.87      367.03     13.70 o
  -8   7  10       62.36       75.99      5.75 o
  -7   7  10      250.18      230.81      7.48 o
  -6   7  10       10.27        7.98      3.47 o
  -5   7  10      416.22      373.65     10.58 o
  -4   7  10      118.88      113.77      4.83 o
  -3   7  10     3364.08     3267.19     31.58 o
  -2   7  10      393.87      398.09      6.99 o
  -1   7  10      646.89      582.95      8.08 o
   0   7  10        0.64       -1.56      1.56 o
   1   7  10      644.02      569.75      7.44 o
   2   7  10      393.15      399.91      6.32 o
   3   7  10     3382.82     3340.14     32.14 o
   4   7  10      114.47      109.44      4.70 o
   5   7  10      403.40      350.48      8.80 o
   6   7  10        8.64        7.64      3.02 o
   7   7  10      246.05      228.48      7.31 o
   8   7  10       64.73       70.07      5.18 o
   9   7  10      322.76      354.77     11.32 o
  10   7  10        2.64       -4.05      4.05 o
 -10   8  10       88.60       94.61      7.80 o
  -9   8  10      175.38      173.65      8.48 o
  -8   8  10        1.03        1.76      3.56 o
  -7   8  10      112.33      109.97      6.84 o
  -6   8  10      527.38      499.10     10.84 o
  -5   8  10       97.57       98.96      7.04 o
  -4   8  10     1577.28     1569.80     19.80 o
  -3   8  10      992.49      993.52     13.43 o
  -2   8  10      386.23      324.65      6.68 o
  -1   8  10      161.91      161.29      6.24 o
   0   8  10     3145.88     3415.33     27.92 o
   1   8  10      153.84      149.06      4.87 o
   2   8  10      384.37      306.89      7.06 o
   3   8  10      996.62     1001.02     13.11 o
   4   8  10     1563.30     1571.90     19.11 o
   5   8  10      102.35      106.58      5.45 o
   6   8  10      529.44      485.43     11.38 o
   7   8  10      115.03      118.35      6.50 o
   8   8  10        0.97        0.88      3.45 o
   9   8  10      174.48      180.59      7.97 o
  10   8  10       88.68       97.91      7.86 o
  -9   9  10       64.48       42.14      6.47 o
  -8   9  10      183.13      149.20      7.68 o
  -7   9  10       86.35       87.28      6.09 o
  -6   9  10      102.03       88.30      6.09 o
  -5   9  10      295.81      283.42      7.12 o
  -4   9  10      496.71      461.83      9.46 o
  -3   9  10       16.72        9.37      2.90 o
  -2   9  10      197.59      197.44      5.88 o
  -1   9  10     1825.43     1794.60     22.34 o
   0   9  10      415.30      410.91      8.54 o
   1   9  10     1799.25     1804.44     20.30 o
   2   9  10      201.12      212.01      6.38 o
   3   9  10       17.68       15.63      3.07 o
   4   9  10      518.60      494.15      9.20 o
   5   9  10      297.28      295.88      9.09 o
   6   9  10      105.42      103.19      6.34 o
   7   9  10       86.86       86.08      6.08 o
   8   9  10      183.76      165.81      7.93 o
   9   9  10       62.96       46.14      7.09 o
  -9  10  10      142.07      139.86     24.99 o
  -8  10  10       91.66      111.42      7.96 o
  -7  10  10       63.31       57.71      8.24 o
  -6  10  10     1263.42     1204.26     20.81 o
  -5  10  10       58.82       55.76      4.41 o
  -4  10  10       75.58       85.35      5.20 o
  -3  10  10       57.59       50.07      4.36 o
  -2  10  10       70.16       67.68      6.52 o
  -1  10  10      557.41      508.92     13.82 o
   0  10  10     2883.25     3073.16     45.26 o
   1  10  10      543.72      514.84     11.27 o
   2  10  10       68.42       57.52      4.48 o
   3  10  10       58.33       53.11      4.37 o
   4  10  10       72.87       64.78      4.73 o
   5  10  10       57.48       55.59      5.41 o
   6  10  10     1258.37     1217.26     20.85 o
   7  10  10       61.64       47.17      5.36 o
   8  10  10       90.86      102.92      7.71 o
   9  10  10      138.44      165.14     14.65 o
  -8  11  10       11.10        3.42      5.35 o
  -7  11  10       55.54       57.61      6.07 o
  -6  11  10      117.70      114.41      7.40 o
  -5  11  10       17.82       14.16      3.68 o
  -4  11  10       34.59       35.10      4.48 o
  -3  11  10     1164.99     1213.48     24.21 o
  -2  11  10     1098.99     1143.66     23.36 o
  -1  11  10      606.84      542.14     15.11 o
   0  11  10       22.51       17.31      5.38 o
   1  11  10      602.90      574.83     17.50 o
   2  11  10     1112.66     1167.04     18.54 o
   3  11  10     1171.19     1249.06     19.14 o
   4  11  10       34.27       26.45      4.91 o
   5  11  10       15.98       12.29      3.10 o
   6  11  10      116.32      123.84      7.60 o
   7  11  10       57.32       69.32      6.45 o
   8  11  10       11.35        8.97      5.54 o
  -7  12  10      346.93      415.63     15.13 o
  -6  12  10      129.96      135.43      8.33 o
  -5  12  10      370.57      393.47     10.72 o
  -4  12  10       60.94       55.32      5.23 o
  -3  12  10       10.35       14.72      5.07 o
  -2  12  10      123.11      107.46      9.73 o
  -1  12  10       76.65       55.22     11.05 o
   0  12  10      116.96      140.60     10.12 o
   1  12  10       81.83       62.30      8.88 o
   2  12  10      121.69      108.06      7.87 o
   3  12  10       11.41        9.40      4.50 o
   4  12  10       62.77       48.05      6.28 o
   5  12  10      376.82      382.25     12.50 o
   6  12  10      130.24      140.75      8.46 o
   7  12  10      348.69      410.74     15.06 o
  -6  13  10       44.16       41.24      6.48 o
  -5  13  10       24.84       20.23      4.41 o
  -4  13  10      251.86      233.79     11.28 o
  -3  13  10      609.49      638.71     24.39 o
  -2  13  10       30.30       54.51      8.93 o
  -1  13  10      290.10      322.94     16.57 o
   0  13  10      208.31      230.58     15.14 o
   1  13  10      295.78      322.01     33.08 o
   2  13  10       32.52       48.53      8.49 o
   3  13  10      595.86      631.68     19.49 o
   4  13  10      247.16      254.22     10.80 o
   5  13  10       26.49       25.61      6.97 o
   6  13  10       43.96       40.16      7.16 o
  -5  14  10       52.93       68.93      7.78 o
  -4  14  10      132.83      183.28     20.47 o
  -3  14  10      126.37      145.23     16.97 o
  -2  14  10      215.91      299.47     16.40 o
  -1  14  10       23.16       14.47      7.67 o
   0  14  10       64.41       69.13     10.25 o
   1  14  10       23.85       21.05      8.06 o
   2  14  10      219.03      284.74     21.56 o
   3  14  10      124.25      156.13     16.69 o
   4  14  10      130.81      166.14     11.08 o
   5  14  10       58.26       90.71     15.38 o
  -3  15  10       35.49       27.46     10.60 o
  -2  15  10      242.99      289.13     17.54 o
  -1  15  10      117.85      119.56     12.72 o
   0  15  10       18.27       16.52      7.76 o
   1  15  10      118.23      116.57     15.54 o
   2  15  10      240.52      247.62     22.31 o
   3  15  10       35.08       39.92     11.63 o
   1   0  11     4491.45     4516.27     32.54 o
   2   0  11     3471.15     3355.31     24.98 o
   3   0  11        0.61        0.23      0.91 o
   4   0  11      686.85      778.97      8.20 o
   5   0  11       18.59       28.23      2.26 o
   6   0  11     1493.12     1323.63     18.17 o
   7   0  11       58.37       67.95      3.99 o
   8   0  11      192.91      220.65      6.44 o
   9   0  11      103.93      111.40      5.22 o
  10   0  11       59.58       63.63      4.43 o
  11   0  11       31.36       36.13      4.81 o
 -11   1  11      446.59      461.74     13.21 o
 -10   1  11      618.28      662.82     12.89 o
  -9   1  11      792.00      781.82     12.89 o
  -8   1  11      114.22      104.69      4.99 o
  -7   1  11       38.56       30.29      3.20 o
  -6   1  11      140.10      132.90      5.09 o
  -5   1  11     1030.48     1003.55     13.64 o
  -4   1  11      397.41      376.77      4.94 o
  -3   1  11       81.71      119.03      4.68 o
  -2   1  11     3562.85     3659.50     25.99 o
  -1   1  11       92.80      144.45      2.75 o
   0   1  11      291.52      308.04      4.40 o
   1   1  11       88.60      139.73      3.03 o
   2   1  11     3581.41     3656.91     28.84 o
   3   1  11       86.45      118.28      2.58 o
   4   1  11      382.73      365.11      5.65 o
   5   1  11     1018.48      988.99     15.92 o
   6   1  11      138.53      125.66      5.29 o
   7   1  11       34.74       29.70      3.35 o
   8   1  11      120.88      119.34      5.66 o
   9   1  11      794.46      784.90     14.05 o
  10   1  11      615.29      648.10     12.28 o
  11   1  11      446.74      478.84     12.23 o
 -11   2  11      187.44      198.63      9.47 o
 -10   2  11       51.67       51.51      4.84 o
  -9   2  11       56.54       56.29      4.41 o
  -8   2  11      530.73      536.07     10.31 o
  -7   2  11      648.65      639.97     11.24 o
  -6   2  11      329.68      355.45      7.91 o
  -5   2  11       71.93       60.75      3.45 o
  -4   2  11      943.98      941.39      9.81 o
  -3   2  11      351.42      358.84      5.27 o
  -2   2  11     2202.01     2178.34     16.59 o
  -1   2  11      895.25      931.66      7.72 o
   0   2  11     2920.51     3120.71     23.61 o
   1   2  11      892.19      928.46      8.52 o
   2   2  11     2259.73     2221.83     18.88 o
   3   2  11      355.09      370.76      4.59 o
   4   2  11      950.74      925.87     12.55 o
   5   2  11       73.32       64.70      3.72 o
   6   2  11      337.62      349.02      8.16 o
   7   2  11      647.45      641.35     13.37 o
   8   2  11      526.13      536.78     11.12 o
   9   2  11       55.58       46.14      4.42 o
  10   2  11       52.25       55.75      4.64 o
  11   2  11      182.81      184.33      7.70 o
 -11   3  11       54.36       43.50      5.43 o
 -10   3  11      634.50      665.93     12.08 o
  -9   3  11       86.17       93.10      5.02 o
  -8   3  11      485.45      457.55      9.59 o
  -7   3  11     1321.10     1280.06     18.89 o
  -6   3  11      655.06      649.93     10.71 o
  -5   3  11      445.44      464.92      8.64 o
  -4   3  11      457.43      452.29     10.21 o
  -3   3  11      356.64      377.07      5.41 o
  -2   3  11      189.00      244.05      3.81 o
  -1   3  11      300.76      263.19      4.01 o
   0   3  11     6655.31     7668.22     52.36 o
   1   3  11      307.42      261.39      4.13 o
   2   3  11      179.26      227.24      4.07 o
   3   3  11      364.01      393.76      5.16 o
   4   3  11      450.62      436.86      6.75 o
   5   3  11      454.38      483.19      9.11 o
   6   3  11      645.28      639.80     11.80 o
   7   3  11     1317.92     1270.36     21.13 o
   8   3  11      483.92      451.76     10.40 o
   9   3  11       92.89       95.08      5.58 o
  10   3  11      626.83      648.15     16.75 o
  11   3  11       53.11       53.45      7.00 o
 -11   4  11        8.45       10.41      5.45 o
 -10   4  11       95.32       98.50      5.50 o
  -9   4  11       44.44       40.33      4.14 o
  -8   4  11      118.09      126.78      5.73 o
  -7   4  11     1090.30     1149.11     17.27 o
  -6   4  11      124.11      115.59      4.99 o
  -5   4  11      555.38      597.77     10.81 o
  -4   4  11     1709.72     1681.49     19.44 o
  -3   4  11      565.96      561.20     12.05 o
  -2   4  11     1415.91     1406.93     12.68 o
  -1   4  11     1013.87     1100.61      9.44 o
   0   4  11      466.13      480.54      5.65 o
   1   4  11      995.00     1093.76     10.19 o
   2   4  11     1422.14     1410.01     12.80 o
   3   4  11      555.84      601.93     21.77 o
   4   4  11     1708.93     1684.00     24.43 o
   5   4  11      555.54      585.53     11.30 o
   6   4  11      123.24      113.95      5.55 o
   7   4  11     1074.08     1110.39     17.75 o
   8   4  11      116.82      132.73     11.70 o
   9   4  11       45.41       31.86      4.36 o
  10   4  11       97.84       93.10      5.87 o
  11   4  11        8.92       11.00      4.99 o
 -10   5  11      147.51      153.81      6.76 o
  -9   5  11      837.15      823.02     14.47 o
  -8   5  11      104.82       98.52      6.55 o
  -7   5  11      314.93      311.43      9.45 o
  -6   5  11      344.73      355.24      8.67 o
  -5   5  11       91.79       67.94      5.21 o
  -4   5  11      268.58      254.28      7.58 o
  -3   5  11      737.10      714.42     11.20 o
  -2   5  11       66.43       63.04      2.54 o
  -1   5  11      538.40      518.63      6.57 o
   0   5  11     1039.65      926.70      9.77 o
   1   5  11      530.20      512.94      8.00 o
   2   5  11       61.96       61.01      2.83 o
   3   5  11      757.36      728.43      9.65 o
   4   5  11      275.94      274.93      4.57 o
   5   5  11      100.03       91.18      5.08 o
   6   5  11      337.12      339.49      8.87 o
   7   5  11      320.20      329.24      9.17 o
   8   5  11       98.99       90.53      5.78 o
   9   5  11      846.73      823.92     18.19 o
  10   5  11      148.91      156.50      7.69 o
 -10   6  11       77.80       76.99      6.75 o
  -9   6  11       93.49       85.59      5.60 o
  -8   6  11      335.96      329.56      9.04 o
  -7   6  11      399.04      400.30     10.57 o
  -6   6  11      410.94      414.85     10.85 o
  -5   6  11      228.71      229.30      7.58 o
  -4   6  11     1601.36     1563.23     19.04 o
  -3   6  11      323.36      337.50      6.66 o
  -2   6  11      187.75      144.37      4.06 o
  -1   6  11     1225.99     1212.76     12.96 o
   0   6  11      716.81      794.94      8.90 o
   1   6  11     1228.85     1211.45     11.18 o
   2   6  11      194.08      154.85      4.02 o
   3   6  11      321.05      327.15      6.04 o
   4   6  11     1585.02     1538.34     18.15 o
   5   6  11      229.49      225.13      6.98 o
   6   6  11      421.20      406.55      9.22 o
   7   6  11      402.11      396.05      9.63 o
   8   6  11      335.40      319.26      8.90 o
   9   6  11       87.16       86.66      6.08 o
  10   6  11       77.99       73.47      7.33 o
 -10   7  11      196.97      169.40      9.41 o
  -9   7  11      120.26      128.33      6.89 o
  -8   7  11      204.03      248.46      9.06 o
  -7   7  11       63.13       56.87      5.07 o
  -6   7  11        5.36        4.04      3.06 o
  -5   7  11      137.00      137.11      5.75 o
  -4   7  11     2484.89     2291.11     26.17 o
  -3   7  11        8.69       10.07      2.52 o
  -2   7  11     1545.78     1474.17     16.83 o
  -1   7  11      308.78      304.93      5.82 o
   0   7  11     2101.18     1966.77     17.57 o
   1   7  11      313.79      316.38      5.67 o
   2   7  11     1600.40     1543.22     17.24 o
   3   7  11        9.22        6.66      2.51 o
   4   7  11     2445.22     2264.58     23.76 o
   5   7  11      133.89      127.76      5.46 o
   6   7  11        6.24        4.27      3.01 o
   7   7  11       61.81       54.01      4.47 o
   8   7  11      199.65      239.24      7.80 o
   9   7  11      127.93      140.22      6.54 o
  10   7  11      194.54      181.13     10.94 o
  -9   8  11       87.62       78.70      9.61 o
  -8   8  11      361.15      359.14     10.99 o
  -7   8  11       65.15       63.47      5.85 o
  -6   8  11      303.55      310.47      8.79 o
  -5   8  11      383.92      384.19      8.01 o
  -4   8  11      452.00      467.73     12.64 o
  -3   8  11      657.38      654.60     10.41 o
  -2   8  11      659.64      705.93     11.31 o
  -1   8  11      377.19      405.68      8.14 o
   0   8  11     1422.67     1360.86     13.73 o
   1   8  11      378.21      403.22      7.71 o
   2   8  11      697.11      737.23     15.75 o
   3   8  11      648.81      614.35      9.83 o
   4   8  11      449.98      460.84      9.01 o
   5   8  11      392.32      407.30      9.79 o
   6   8  11      310.64      325.31      9.51 o
   7   8  11       63.89       64.12      5.45 o
   8   8  11      363.45      363.19     10.26 o
   9   8  11       88.03       88.54      7.47 o
  -9   9  11        5.38        2.71      5.05 o
  -8   9  11      114.63      102.20      7.40 o
  -7   9  11      111.97      114.72      6.91 o
  -6   9  11      321.83      314.00      9.86 o
  -5   9  11      158.13      170.47      6.04 o
  -4   9  11      147.12      130.78      5.70 o
  -3   9  11      839.80      790.00     12.15 o
  -2   9  11      317.00      374.58      8.13 o
  -1   9  11     1411.47     1393.16     17.66 o
   0   9  11     3503.77     3041.96     32.74 o
   1   9  11     1407.72     1424.94     19.31 o
   2   9  11      321.22      367.78      8.08 o
   3   9  11      832.90      770.19     12.38 o
   4   9  11      143.71      121.12      6.36 o
   5   9  11      156.06      173.57      7.86 o
   6   9  11      321.16      331.07      9.99 o
   7   9  11      111.80      113.15      7.09 o
   8   9  11      113.06      107.93      6.87 o
   9   9  11        6.06        9.71      5.14 o
  -8  10  11      198.73      205.50     11.13 o
  -7  10  11      471.82      492.66     12.79 o
  -6  10  11       89.08       89.46      6.61 o
  -5  10  11       96.64       96.28      5.43 o
  -4  10  11      154.53      169.70      7.04 o
  -3  10  11       19.06       20.73      3.59 o
  -2  10  11      444.40      416.14      9.43 o
  -1  10  11      321.09      380.56     12.58 o
   0  10  11       89.56      105.02      7.81 o
   1  10  11      309.05      378.36      9.78 o
   2  10  11      441.93      410.64     10.11 o
   3  10  11       18.28       19.28      3.75 o
   4  10  11      160.23      187.00      7.09 o
   5  10  11       94.21       97.77      6.63 o
   6  10  11       88.11       87.48      6.62 o
   7  10  11      477.54      513.35     12.89 o
   8  10  11      200.08      210.58     11.50 o
  -8  11  11       27.39       34.48      6.57 o
  -7  11  11       14.36       15.24      4.81 o
  -6  11  11        1.75        4.45      4.79 o
  -5  11  11      120.91      122.99      6.21 o
  -4  11  11      563.37      599.89     12.50 o
  -3  11  11      440.27      464.40     11.09 o
  -2  11  11       78.92       70.93      8.57 o
  -1  11  11      382.34      418.25     15.00 o
   0  11  11       47.91       35.45      9.23 o
   1  11  11      373.66      366.84     16.24 o
   2  11  11       75.34       71.81      5.39 o
   3  11  11      447.69      481.42     14.25 o
   4  11  11      561.67      615.87     12.46 o
   5  11  11      118.66      133.18      7.84 o
   6  11  11        1.48       -1.54      4.25 o
   7  11  11       14.94       12.81      4.76 o
   8  11  11       26.45       31.39      6.63 o
  -7  12  11      272.74      280.63     13.84 o
  -6  12  11      221.00      200.29      9.90 o
  -5  12  11       10.81       12.93      3.93 o
  -4  12  11      278.50      255.42      9.20 o
  -3  12  11       69.53       90.79      7.83 o
  -2  12  11       56.93       68.58      8.01 o
  -1  12  11      131.04      130.20     11.36 o
   0  12  11      215.45      233.66     14.33 o
   1  12  11      128.31      112.79     10.71 o
   2  12  11       56.62       53.42      8.38 o
   3  12  11       76.08      103.05      7.40 o
   4  12  11      272.12      276.65     10.43 o
   5  12  11       11.02       11.94      4.88 o
   6  12  11      224.53      221.89     10.17 o
   7  12  11      268.65      267.08     13.58 o
  -6  13  11        7.52       10.60      5.63 o
  -5  13  11       76.19       79.98      6.21 o
  -4  13  11      143.12      152.10      9.62 o
  -3  13  11        5.40        2.20     10.87 o
  -2  13  11       94.89       90.65     10.66 o
  -1  13  11      306.31      374.21     17.79 o
   0  13  11      387.29      467.16     19.87 o
   1  13  11      313.84      363.27     17.41 o
   2  13  11       95.68       76.35      9.91 o
   3  13  11        4.49        2.89      6.48 o
   4  13  11      141.15      178.25     10.02 o
   5  13  11       73.44       77.36      8.86 o
   6  13  11        7.34        7.34      6.07 o
  -4  14  11       93.41       76.69     11.68 o
  -3  14  11       64.68       61.24     12.54 o
  -2  14  11       11.56       11.74      7.32 o
  -1  14  11      146.50      178.74     18.50 o
   0  14  11       14.75        9.56      7.62 o
   1  14  11      148.85      157.62     13.55 o
   2  14  11       11.25       14.90     10.18 o
   3  14  11       62.19       60.68     12.11 o
   4  14  11       93.48       86.75     12.10 o
  -2  15  11      241.96      252.44     26.24 o
  -1  15  11      170.92      207.23     15.66 o
   0  15  11      148.12      161.40     14.22 o
   1  15  11      173.64      234.86     16.65 o
   2  15  11      243.58      269.94     21.82 o
   0   0  12     9938.39     9817.00     99.65 o
   1   0  12      900.22      905.61      8.64 o
   2   0  12     2427.18     2523.90     19.97 o
   3   0  12      372.22      400.81      5.03 o
   4   0  12       83.56       95.22      2.46 o
   5   0  12      187.11      167.40      5.42 o
   6   0  12      163.85      167.13      8.13 o
   7   0  12      179.60      216.87      6.44 o
   8   0  12       37.14       31.98      3.66 o
   9   0  12       85.30       97.92      5.14 o
  10   0  12      269.54      263.72      8.39 o
  11   0  12      288.58      319.26     10.38 o
 -11   1  12       79.31       76.49      6.27 o
 -10   1  12      709.55      712.31     12.72 o
  -9   1  12      167.40      139.22      5.92 o
  -8   1  12      859.99      792.00     14.91 o
  -7   1  12      512.81      483.07      9.63 o
  -6   1  12      481.51      549.29     10.15 o
  -5   1  12      563.88      572.33      9.58 o
  -4   1  12      241.48      215.99      4.85 o
  -3   1  12      343.27      330.57      4.99 o
  -2   1  12      482.55      479.57      5.36 o
  -1   1  12     1421.51     1533.82     12.08 o
   0   1  12     2830.72     2767.36     22.07 o
   1   1  12     1399.95     1494.80     12.78 o
   2   1  12      471.48      470.92      5.76 o
   3   1  12      340.46      328.76      4.57 o
   4   1  12      231.82      212.88      3.95 o
   5   1  12      571.23      603.07     10.67 o
   6   1  12      468.36      504.93     10.32 o
   7   1  12      507.17      480.37     10.13 o
   8   1  12      855.93      809.69     15.47 o
   9   1  12      170.76      152.88      6.15 o
  10   1  12      714.32      730.40     15.64 o
  11   1  12       80.72       83.55      5.43 o
 -11   2  12      225.12      253.30      9.63 o
 -10   2  12       62.02       62.06      4.62 o
  -9   2  12      134.99      143.87      8.71 o
  -8   2  12      670.12      730.80     12.82 o
  -7   2  12      322.22      359.98      8.41 o
  -6   2  12      386.83      425.37      9.00 o
  -5   2  12      407.44      377.77      7.61 o
  -4   2  12      363.05      329.29      5.53 o
  -3   2  12      225.72      243.15      4.30 o
  -2   2  12      625.38      703.49      7.71 o
  -1   2  12     5082.87     4908.72     33.46 o
   0   2  12     4522.15     4727.79     34.73 o
   1   2  12     5072.57     4904.30     35.99 o
   2   2  12      644.75      714.74      7.41 o
   3   2  12      220.77      225.29      3.89 o
   4   2  12      371.27      335.51      5.20 o
   5   2  12      421.87      382.99      8.68 o
   6   2  12      383.68      415.70      9.27 o
   7   2  12      314.71      350.77      8.67 o
   8   2  12      670.89      736.46     13.89 o
   9   2  12      137.24      156.97      6.79 o
  10   2  12       65.15       72.68      5.35 o
  11   2  12      229.68      249.24     11.66 o
 -11   3  12      197.42      184.42      9.00 o
 -10   3  12       34.72       37.88      4.11 o
  -9   3  12     1219.11     1242.29     18.76 o
  -8   3  12      655.23      662.90     12.20 o
  -7   3  12      548.83      528.99     13.10 o
  -6   3  12      628.72      573.40     12.67 o
  -5   3  12       23.27       16.45      2.69 o
  -4   3  12      369.99      349.87      8.86 o
  -3   3  12     1588.85     1571.34     15.64 o
  -2   3  12      157.11      149.45      3.14 o
  -1   3  12      172.76      115.28      2.83 o
   0   3  12       25.27       30.82      2.31 o
   1   3  12      163.57      105.26      3.03 o
   2   3  12      157.65      157.02      3.59 o
   3   3  12     1584.31     1568.91     15.85 o
   4   3  12      366.64      355.59      5.90 o
   5   3  12       20.66       17.97      3.05 o
   6   3  12      612.96      580.44     11.35 o
   7   3  12      549.99      546.90     13.81 o
   8   3  12      655.97      639.69     13.08 o
   9   3  12     1234.63     1268.65     20.54 o
  10   3  12       36.22       35.28      4.47 o
  11   3  12      198.50      213.13     11.66 o
 -11   4  12      240.43      255.88     10.20 o
 -10   4  12      197.84      188.56      7.30 o
  -9   4  12      350.07      335.48      8.86 o
  -8   4  12       26.16       24.55      3.75 o
  -7   4  12       61.73       62.25      5.15 o
  -6   4  12      682.28      627.66     11.83 o
  -5   4  12        2.91       -1.47      2.15 o
  -4   4  12      154.77      123.37      4.33 o
  -3   4  12      391.63      386.55      6.78 o
  -2   4  12      557.46      507.52      6.34 o
  -1   4  12     2845.30     2690.40     20.23 o
   0   4  12      508.51      571.21      6.65 o
   1   4  12     2834.00     2682.07     21.12 o
   2   4  12      564.60      516.05      7.11 o
   3   4  12      397.35      391.23      6.69 o
   4   4  12      155.55      132.44      4.65 o
   5   4  12        4.13        2.66      2.64 o
   6   4  12      689.52      641.61     12.38 o
   7   4  12       62.78       65.71      4.99 o
   8   4  12       23.26       24.87      4.45 o
   9   4  12      340.26      338.29      9.84 o
  10   4  12      194.94      185.21      9.26 o
  11   4  12      233.29      239.93     11.22 o
 -10   5  12      129.22      117.45      6.78 o
  -9   5  12      204.40      200.82      7.73 o
  -8   5  12      360.82      391.07      9.71 o
  -7   5  12     1179.92     1226.39     19.03 o
  -6   5  12       65.71       57.11      4.18 o
  -5   5  12     1064.27      965.50     15.10 o
  -4   5  12      337.35      349.19      7.39 o
  -3   5  12      580.04      527.40      8.78 o
  -2   5  12      163.93      171.05      4.91 o
  -1   5  12      785.25      842.44      9.79 o
   0   5  12      227.83      224.05      4.52 o
   1   5  12      782.58      832.79      8.76 o
   2   5  12      160.46      178.74      8.67 o
   3   5  12      583.77      536.37      8.15 o
   4   5  12      328.42      327.60      6.22 o
   5   5  12     1078.51     1035.45     16.85 o
   6   5  12       67.20       59.62      4.68 o
   7   5  12     1171.86     1242.80     20.80 o
   8   5  12      360.25      375.82     10.37 o
   9   5  12      209.24      215.22      8.69 o
  10   5  12      129.79      118.59      8.54 o
 -10   6  12       64.78       61.40      6.49 o
  -9   6  12      163.99      160.23      7.31 o
  -8   6  12      147.95      151.12      7.06 o
  -7   6  12      120.28       98.12      5.89 o
  -6   6  12      204.92      175.14      7.98 o
  -5   6  12      160.49      144.61      7.65 o
  -4   6  12      740.53      722.76     11.34 o
  -3   6  12      780.36      772.22     11.05 o
  -2   6  12      858.90      858.34     11.10 o
  -1   6  12       51.62       43.81      2.78 o
   0   6  12     5130.38     4988.91     39.11 o
   1   6  12       53.61       44.43      2.69 o
   2   6  12      847.15      829.37     10.13 o
   3   6  12      785.02      762.50     12.33 o
   4   6  12      750.66      717.11     11.32 o
   5   6  12      157.83      155.22      6.84 o
   6   6  12      202.93      156.66      7.45 o
   7   6  12      123.35      124.27      6.76 o
   8   6  12      146.91      157.16      7.78 o
   9   6  12      162.40      162.89      9.24 o
  10   6  12       67.76       81.76      7.12 o
 -10   7  12      467.86      461.20     14.25 o
  -9   7  12        7.69       -1.44      3.58 o
  -8   7  12      385.47      370.45     10.88 o
  -7   7  12       43.76       33.33      5.10 o
  -6   7  12      737.44      722.18     14.14 o
  -5   7  12      578.74      606.28     10.14 o
  -4   7  12       10.52        7.59      2.82 o
  -3   7  12      345.35      334.22      7.91 o
  -2   7  12      236.76      302.46      6.35 o
  -1   7  12       48.67       38.04      2.88 o
   0   7  12     1567.20     1527.54     15.14 o
   1   7  12       49.93       39.22      3.34 o
   2   7  12      226.52      272.25      7.49 o
   3   7  12      338.77      318.33      7.14 o
   4   7  12       11.92       10.88      2.73 o
   5   7  12      587.18      613.53     10.79 o
   6   7  12      734.08      709.29     13.22 o
   7   7  12       46.54       48.31      4.46 o
   8   7  12      389.92      373.77     10.16 o
   9   7  12        6.74       -1.26      3.76 o
  10   7  12      464.33      468.00     14.36 o
  -9   8  12       23.27       34.43      6.07 o
  -8   8  12      190.00      185.38      9.03 o
  -7   8  12      101.08       86.88      6.78 o
  -6   8  12       94.25       89.72      5.78 o
  -5   8  12      385.61      392.12      8.29 o
  -4   8  12      132.25      126.70      7.11 o
  -3   8  12      147.69      149.24      5.47 o
  -2   8  12     1666.81     1567.35     18.90 o
  -1   8  12      157.37      147.09      5.96 o
   0   8  12      918.19     1003.45     14.21 o
   1   8  12      165.62      149.89      5.43 o
   2   8  12     1651.06     1546.22     20.43 o
   3   8  12      149.50      150.61      6.63 o
   4   8  12      134.50      126.02      5.19 o
   5   8  12      393.54      391.41     10.40 o
   6   8  12       94.61       76.19      5.74 o
   7   8  12      101.90       99.16      6.42 o
   8   8  12      186.23      186.16      8.36 o
   9   8  12       22.45       13.01      5.87 o
  -9   9  12      170.28      159.96     10.13 o
  -8   9  12      180.83      186.10      9.45 o
  -7   9  12       52.40       46.47      5.33 o
  -6   9  12      565.45      552.26     13.15 o
  -5   9  12      471.70      476.83      9.61 o
  -4   9  12      166.86      151.35      6.17 o
  -3   9  12      617.30      588.82     12.05 o
  -2   9  12      289.22      268.41      7.11 o
  -1   9  12       14.24        5.86      3.11 o
   0   9  12      144.85      121.45      7.26 o
   1   9  12       12.21        5.13      3.01 o
   2   9  12      293.04      281.26      7.71 o
   3   9  12      622.42      581.01     10.64 o
   4   9  12      160.72      151.52      6.00 o
   5   9  12      463.57      475.16     11.95 o
   6   9  12      572.78      584.26     13.33 o
   7   9  12       49.14       47.35      8.03 o
   8   9  12      180.42      184.97      8.73 o
   9   9  12      170.20      175.55     10.54 o
  -8  10  12      320.40      309.17     13.04 o
  -7  10  12       44.53       41.67      5.57 o
  -6  10  12       66.99       67.09      6.05 o
  -5  10  12      142.91      142.31      6.40 o
  -4  10  12      105.32       93.26      5.59 o
  -3  10  12      509.41      498.02     11.43 o
  -2  10  12      624.53      683.32     14.28 o
  -1  10  12      151.72      159.98      9.38 o
   0  10  12      659.90      742.83     19.96 o
   1  10  12      154.28      176.68      8.53 o
   2  10  12      634.43      709.75     13.43 o
   3  10  12      508.97      493.67     10.49 o
   4  10  12      100.86       82.70      5.35 o
   5  10  12      146.26      162.90      8.18 o
   6  10  12       67.54       73.84      6.37 o
   7  10  12       44.13       36.25      5.36 o
   8  10  12      320.25      372.24     14.50 o
  -7  11  12      188.12      203.55     10.77 o
  -6  11  12      184.82      178.26      9.22 o
  -5  11  12      266.82      276.33      8.66 o
  -4  11  12       21.97       27.03      4.29 o
  -3  11  12       33.41       23.57      4.58 o
  -2  11  12      121.52       97.65      9.51 o
  -1  11  12      189.17      184.87     13.07 o
   0  11  12       65.87       45.02      8.19 o
   1  11  12      184.95      179.23     10.81 o
   2  11  12      123.06      112.35      7.22 o
   3  11  12       33.98       37.18      5.30 o
   4  11  12       23.96       23.16      4.23 o
   5  11  12      263.77      265.01     10.83 o
   6  11  12      179.10      166.57      8.85 o
   7  11  12      187.71      194.63     10.43 o
  -6  12  12      138.66      149.04      8.88 o
  -5  12  12        6.54        4.34      3.78 o
  -4  12  12      170.13      166.26      8.30 o
  -3  12  12      261.00      301.01     28.22 o
  -2  12  12      477.97      502.92     17.19 o
  -1  12  12      289.75      296.82     44.49 o
   0  12  12      118.80      117.47     11.23 o
   1  12  12      280.34      303.11     15.54 o
   2  12  12      474.92      506.53     19.78 o
   3  12  12      263.65      317.31     12.61 o
   4  12  12      175.64      179.52     11.36 o
   5  12  12        5.75        2.19      4.50 o
   6  12  12      140.07      146.27      8.90 o
  -5  13  12      292.37      286.72     10.33 o
  -4  13  12      144.15      153.24     13.12 o
  -3  13  12       69.69       62.41      9.93 o
  -2  13  12        9.53       -1.59      6.36 o
  -1  13  12       60.57       39.47     14.88 o
   0  13  12      277.44      290.74     15.93 o
   1  13  12       59.38       42.38      8.80 o
   2  13  12        9.99       -3.95      8.16 o
   3  13  12       68.87       71.21     12.26 o
   4  13  12      142.13      159.07      9.74 o
   5  13  12      290.06      303.41     15.23 o
  -4  14  12       10.72        2.31      7.33 o
  -3  14  12       30.04       15.06      9.88 o
  -2  14  12       23.45       37.98      8.92 o
  -1  14  12      118.55      153.12     13.32 o
   0  14  12      348.13      357.32     18.26 o
   1  14  12      116.77      156.14     13.62 o
   2  14  12       25.34       30.87     11.19 o
   3  14  12       27.67       28.02     10.25 o
   4  14  12        9.74       10.70      8.51 o
  -1  15  12       27.79        9.85      8.26 o
   0  15  12       27.55       18.42      8.36 o
   1  15  12       29.62       27.37      8.98 o
   1   0  13     2964.13     2937.25     22.56 o
   2   0  13        1.91       -1.22      1.22 o
   3   0  13      384.29      414.55      5.67 o
   4   0  13     1583.56     1410.26     17.54 o
   5   0  13      676.95      704.45     12.16 o
   6   0  13       10.25       -1.21      2.45 o
   7   0  13       11.08        8.11      2.97 o
   8   0  13     1682.49     1779.97     24.24 o
   9   0  13      181.26      205.44      7.07 o
  10   0  13     1596.35     1615.53     31.97 o
  11   0  13      217.64      210.53      9.90 o
 -11   1  13      294.46      296.32     10.49 o
 -10   1  13       33.99       27.87      4.07 o
  -9   1  13      327.08      340.29      8.87 o
  -8   1  13      217.94      184.34      6.80 o
  -7   1  13      308.68      267.40      7.48 o
  -6   1  13      220.27      221.61      7.26 o
  -5   1  13      103.23      138.06      5.74 o
  -4   1  13      797.27      831.16     11.17 o
  -3   1  13      792.11      730.56      8.42 o
  -2   1  13     1740.86     1639.67     13.29 o
  -1   1  13     1373.29     1441.18     12.41 o
   0   1  13     2887.61     2851.89     22.04 o
   1   1  13     1393.97     1465.42     12.64 o
   2   1  13     1732.19     1632.51     14.22 o
   3   1  13      781.01      734.70      8.32 o
   4   1  13      800.41      818.09     11.77 o
   5   1  13      100.56      137.05      5.59 o
   6   1  13      228.90      229.21      6.54 o
   7   1  13      306.60      278.66      7.35 o
   8   1  13      224.17      199.14      6.96 o
   9   1  13      333.88      376.34      9.06 o
  10   1  13       33.25       35.64      4.17 o
  11   1  13      298.46      277.65     10.27 o
 -11   2  13       40.21       31.16      5.42 o
 -10   2  13      209.07      214.63      7.45 o
  -9   2  13      950.37     1005.22     16.29 o
  -8   2  13      734.39      704.17     12.87 o
  -7   2  13     1818.71     1758.74     24.01 o
  -6   2  13       57.30       59.30      4.26 o
  -5   2  13      486.45      477.55      9.82 o
  -4   2  13      440.65      405.10      7.18 o
  -3   2  13     1063.90     1046.40     11.56 o
  -2   2  13     1174.58     1216.69     10.63 o
  -1   2  13      954.15      999.04      9.06 o
   0   2  13     2300.67     2395.50     18.02 o
   1   2  13      977.13     1032.21      9.77 o
   2   2  13     1204.42     1233.04     11.59 o
   3   2  13     1057.17     1026.11     10.47 o
   4   2  13      452.99      410.41      7.33 o
   5   2  13      493.62      509.75     10.45 o
   6   2  13       51.07       48.11      4.17 o
   7   2  13     1810.69     1763.03     26.30 o
   8   2  13      731.36      698.60     13.97 o
   9   2  13      923.52      991.63     17.69 o
  10   2  13      212.79      231.39     10.07 o
  11   2  13       44.64       34.75      5.56 o
 -11   3  13      515.93      514.65     20.15 o
 -10   3  13      126.75      135.91      6.42 o
  -9   3  13       88.32      108.70      5.90 o
  -8   3  13      673.25      691.23     12.90 o
  -7   3  13      118.51       90.93      7.88 o
  -6   3  13      238.32      230.26      7.12 o
  -5   3  13       43.08       44.23      3.43 o
  -4   3  13      859.09      864.63     16.01 o
  -3   3  13      173.28      165.56      4.61 o
  -2   3  13      887.95      721.09      7.33 o
  -1   3  13     4527.25     4470.78     31.88 o
   0   3  13     1095.54     1078.72      9.92 o
   1   3  13     4562.22     4500.50     33.23 o
   2   3  13      880.73      721.84      9.19 o
   3   3  13      163.96      161.79      4.57 o
   4   3  13      833.03      838.69     11.94 o
   5   3  13       45.07       45.65      4.01 o
   6   3  13      226.20      202.14      7.01 o
   7   3  13      123.06      109.07      5.98 o
   8   3  13      681.31      681.82     13.95 o
   9   3  13       93.52       97.67      7.01 o
  10   3  13      129.64      138.02      7.05 o
  11   3  13      517.19      512.71     26.81 o
 -10   4  13      178.80      184.38      7.99 o
  -9   4  13      242.25      242.82      8.10 o
  -8   4  13      825.63      816.95     14.65 o
  -7   4  13     1018.98     1047.39     17.06 o
  -6   4  13      354.06      342.55      8.81 o
  -5   4  13       38.56       31.48      3.32 o
  -4   4  13      485.89      482.14      8.42 o
  -3   4  13      630.17      575.00      8.79 o
  -2   4  13      726.04      743.52      9.08 o
  -1   4  13      233.76      261.38      5.17 o
   0   4  13      969.34      949.04      9.53 o
   1   4  13      231.98      262.76      5.24 o
   2   4  13      742.65      814.13     15.20 o
   3   4  13      614.34      572.68      9.23 o
   4   4  13      490.27      498.27      8.52 o
   5   4  13       38.08       30.49      3.72 o
   6   4  13      364.41      353.00      9.23 o
   7   4  13     1022.40     1060.88     18.61 o
   8   4  13      840.92      832.54     16.03 o
   9   4  13      252.95      243.86     11.25 o
  10   4  13      176.85      181.21     10.36 o
 -10   5  13        2.90        7.27      4.51 o
  -9   5  13      600.33      619.78     12.84 o
  -8   5  13      381.01      373.29      9.75 o
  -7   5  13      207.40      223.80      7.76 o
  -6   5  13     1370.99     1361.35     20.66 o
  -5   5  13      116.00      120.48      5.52 o
  -4   5  13       79.18       66.17      3.65 o
  -3   5  13      782.68      737.30     10.78 o
  -2   5  13     1282.18     1255.87     13.78 o
  -1   5  13     1712.67     1779.37     17.15 o
   0   5  13      976.04      817.35      8.47 o
   1   5  13     1699.31     1761.18     15.36 o
   2   5  13     1270.33     1263.74     17.87 o
   3   5  13      781.56      742.16     10.82 o
   4   5  13       81.96       72.16      3.92 o
   5   5  13      119.03      119.91      6.20 o
   6   5  13     1357.20     1397.25     21.65 o
   7   5  13      203.56      208.50      9.52 o
   8   5  13      366.36      343.05     13.20 o
   9   5  13      607.68      619.02     13.99 o
  10   5  13        2.23        4.37      7.13 o
 -10   6  13      432.27      476.53     14.28 o
  -9   6  13       49.87       53.22      5.07 o
  -8   6  13      308.45      303.41     10.59 o
  -7   6  13       68.37       60.42      4.99 o
  -6   6  13      209.78      211.88      8.31 o
  -5   6  13      359.61      375.12      7.81 o
  -4   6  13       64.50       81.37      5.68 o
  -3   6  13      543.09      546.94      9.55 o
  -2   6  13     1762.38     1634.96     18.88 o
  -1   6  13      635.59      597.67      8.77 o
   0   6  13        0.04       -1.78      1.78 o
   1   6  13      652.54      630.69      8.30 o
   2   6  13     1766.34     1641.41     19.28 o
   3   6  13      542.96      551.21     10.19 o
   4   6  13       69.35       87.58      4.35 o
   5   6  13      359.48      362.77      9.69 o
   6   6  13      206.20      191.92      9.82 o
   7   6  13       74.72       72.64      5.72 o
   8   6  13      304.32      290.38      9.67 o
   9   6  13       47.26       58.09      5.62 o
  10   6  13      438.90      474.41     16.07 o
  -9   7  13      387.23      377.56     12.97 o
  -8   7  13       63.74       73.91      5.91 o
  -7   7  13      453.13      482.03     12.67 o
  -6   7  13      129.17      117.53      7.14 o
  -5   7  13       36.59       30.69      3.88 o
  -4   7  13      295.57      283.11      7.22 o
  -3   7  13       85.91       80.55      4.86 o
  -2   7  13     1606.07     1513.96     18.29 o
  -1   7  13      190.79      186.24      6.08 o
   0   7  13      267.91      257.03      7.66 o
   1   7  13      182.33      183.53      5.32 o
   2   7  13     1606.39     1511.43     18.46 o
   3   7  13       84.26       87.64      4.41 o
   4   7  13      291.45      287.23     10.23 o
   5   7  13       39.62       37.28      4.25 o
   6   7  13      126.51      118.72      6.61 o
   7   7  13      457.21      479.27     11.52 o
   8   7  13       66.64       76.45      5.94 o
   9   7  13      386.77      408.85     13.26 o
  -9   8  13      530.74      585.71     16.66 o
  -8   8  13       92.26       82.92      6.37 o
  -7   8  13      192.40      194.75      9.21 o
  -6   8  13      506.63      470.79     11.85 o
  -5   8  13       13.18        8.83      2.83 o
  -4   8  13      109.85      105.47      6.73 o
  -3   8  13      279.26      327.81      7.53 o
  -2   8  13      171.76      138.56      5.53 o
  -1   8  13      970.31      904.57     12.53 o
   0   8  13      124.18      120.88      5.72 o
   1   8  13      948.76      897.30     14.10 o
   2   8  13      177.13      141.62      5.59 o
   3   8  13      270.72      322.96      7.59 o
   4   8  13      112.51      114.01      5.50 o
   5   8  13       14.40        8.26      4.11 o
   6   8  13      505.91      473.89     14.29 o
   7   8  13      192.30      193.20      9.26 o
   8   8  13       93.01       83.48      6.86 o
   9   8  13      525.05      631.60     40.57 o
  -8   9  13      266.52      244.03     11.75 o
  -7   9  13       94.25       90.20      6.78 o
  -6   9  13      460.59      433.78     11.85 o
  -5   9  13       27.14       25.43      4.84 o
  -4   9  13       79.33       72.35      5.24 o
  -3   9  13      405.48      371.99      8.98 o
  -2   9  13      158.58      130.09      6.01 o
  -1   9  13      123.94      122.71      8.81 o
   0   9  13      186.68      151.01      8.94 o
   1   9  13      120.74      121.21      6.37 o
   2   9  13      164.30      142.85      6.29 o
   3   9  13      403.40      368.72      8.76 o
   4   9  13       76.40       67.22      5.20 o
   5   9  13       27.39       25.97      6.02 o
   6   9  13      462.54      477.20     12.22 o
   7   9  13       95.62       98.52      7.31 o
   8   9  13      260.09      243.29     13.57 o
  -8  10  13      217.91      242.65     12.50 o
  -7  10  13      385.70      413.73     12.29 o
  -6  10  13        4.57       10.17      4.45 o
  -5  10  13       84.39       70.65      5.14 o
  -4  10  13       99.09       87.96      5.88 o
  -3  10  13       53.74       44.28      4.71 o
  -2  10  13      286.31      301.68     10.21 o
  -1  10  13        9.72        3.71      4.95 o
   0  10  13      208.74      191.68     20.58 o
   1  10  13       10.06        5.91      4.83 o
   2  10  13      283.68      282.10      8.82 o
   3  10  13       53.93       42.60      5.28 o
   4  10  13      104.94       88.27      5.55 o
   5  10  13       83.99       74.05      6.34 o
   6  10  13        5.18        9.75      4.41 o
   7  10  13      391.18      421.94     12.23 o
   8  10  13      211.62      294.82     26.42 o
  -7  11  13      226.43      261.76     12.35 o
  -6  11  13      783.90      804.50     17.52 o
  -5  11  13      181.06      190.94      7.75 o
  -4  11  13        7.06        9.29      3.77 o
  -3  11  13      140.59      130.74      9.20 o
  -2  11  13       50.05       44.12      6.94 o
  -1  11  13      194.97      191.28     13.26 o
   0  11  13       13.55        2.48      5.89 o
   1  11  13      195.88      219.79     13.79 o
   2  11  13       51.02       47.38      6.07 o
   3  11  13      142.98      127.83      8.33 o
   4  11  13        7.52        6.65      3.93 o
   5  11  13      183.71      213.14      9.76 o
   6  11  13      781.98      784.47     20.20 o
   7  11  13      220.62      279.54     13.80 o
  -6  12  13       86.87      115.45      9.20 o
  -5  12  13       24.16       21.68      4.41 o
  -4  12  13      106.77      154.67      9.76 o
  -3  12  13       72.60       63.72      9.71 o
  -2  12  13       37.48       38.91      8.09 o
  -1  12  13       71.47       46.22     11.66 o
   0  12  13       23.56        1.26      6.17 o
   1  12  13       71.24       51.94      8.59 o
   2  12  13       36.62       37.96      7.89 o
   3  12  13       71.77       48.44      7.10 o
   4  12  13      105.58      151.03      8.65 o
   5  12  13       26.80       30.28      7.69 o
   6  12  13       84.30       99.94      7.94 o
  -5  13  13       61.53       70.24      7.85 o
  -4  13  13        2.70       -3.57      6.53 o
  -3  13  13        2.19        8.24      8.50 o
  -2  13  13       27.00        9.00      6.92 o
  -1  13  13      188.17      239.26     46.86 o
   0  13  13      123.40      126.91     12.19 o
   1  13  13      190.73      213.50     15.13 o
   2  13  13       25.76        3.53      8.89 o
   3  13  13        1.82       -0.67      8.25 o
   4  13  13        3.24        1.94      5.44 o
   5  13  13       63.83       94.08      9.75 o
  -3  14  13       13.25        5.53      9.13 o
  -2  14  13      177.96      208.86     15.35 o
  -1  14  13       11.07        7.90      7.56 o
   0  14  13        8.63       11.67      7.77 o
   1  14  13       11.33        4.71      7.42 o
   2  14  13      180.46      181.60     19.30 o
   3  14  13       13.46        9.12      9.35 o
   0   0  14        5.26        4.84      2.14 o
   1   0  14     3157.11     2966.30     23.59 o
   2   0  14      131.44      119.49      3.38 o
   3   0  14      490.09      375.48      5.95 o
   4   0  14        0.06        1.52      2.04 o
   5   0  14        0.02        6.99      2.67 o
   6   0  14      446.54      443.95      9.63 o
   7   0  14      930.01      975.62     17.78 o
   8   0  14       87.67       64.90      6.11 o
   9   0  14     1239.67     1308.56     19.89 o
  10   0  14       31.40       36.46      4.29 o
  11   0  14      392.87      400.73     12.40 o
 -11   1  14      208.96      249.20     20.90 o
 -10   1  14       95.13       86.16      5.42 o
  -9   1  14      572.34      587.07     11.96 o
  -8   1  14      316.97      304.04      8.47 o
  -7   1  14       27.93       30.08      3.82 o
  -6   1  14      332.89      334.90      8.92 o
  -5   1  14      663.54      680.66     12.29 o
  -4   1  14      151.63      153.09      4.64 o
  -3   1  14      127.18      129.34      3.88 o
  -2   1  14     1163.73     1113.15     10.77 o
  -1   1  14     6967.82     6919.15     48.71 o
   0   1  14       42.51       79.89      2.77 o
   1   1  14     7027.09     6986.54     50.70 o
   2   1  14     1177.68     1123.80     11.72 o
   3   1  14      123.66      125.66      3.70 o
   4   1  14      148.76      145.92      4.94 o
   5   1  14      673.59      689.07     13.98 o
   6   1  14      336.80      364.00      8.36 o
   7   1  14       28.01       32.30      3.83 o
   8   1  14      319.07      322.52      8.59 o
   9   1  14      576.26      585.41     11.97 o
  10   1  14       90.71       81.74      5.47 o
  11   1  14      207.18      228.42     22.05 o
 -10   2  14      103.67       96.68      5.76 o
  -9   2  14      586.83      583.26     12.10 o
  -8   2  14     1172.15     1177.42     18.41 o
  -7   2  14      464.01      461.06     11.23 o
  -6   2  14      666.49      677.50     12.58 o
  -5   2  14       48.27       40.15      3.71 o
  -4   2  14     1660.65     1521.00     18.08 o
  -3   2  14      290.82      301.33      5.98 o
  -2   2  14     1293.37     1317.44     11.98 o
  -1   2  14       84.70       68.25      2.58 o
   0   2  14        0.18        1.30      1.43 o
   1   2  14       85.37       74.64      2.77 o
   2   2  14     1326.37     1348.51     13.69 o
   3   2  14      275.11      291.37      5.25 o
   4   2  14     1626.25     1468.59     18.09 o
   5   2  14       47.07       40.88      3.62 o
   6   2  14      668.78      678.55     13.02 o
   7   2  14      457.96      462.48     11.18 o
   8   2  14     1181.96     1181.22     19.04 o
   9   2  14      595.80      606.26     12.28 o
  10   2  14       94.77       95.51      6.20 o
 -10   3  14       64.13       69.63      5.71 o
  -9   3  14      159.87      135.40      6.63 o
  -8   3  14      100.61      103.64      5.82 o
  -7   3  14      370.17      345.85      9.10 o
  -6   3  14       56.35       57.70      5.45 o
  -5   3  14      387.61      376.16      9.08 o
  -4   3  14      154.69      147.24      4.91 o
  -3   3  14       79.29       78.96      3.66 o
  -2   3  14     1203.09     1173.86     11.46 o
  -1   3  14      300.88      342.12      4.83 o
   0   3  14     5368.36     5165.35     36.54 o
   1   3  14      302.21      340.21      5.22 o
   2   3  14     1225.63     1208.96     13.26 o
   3   3  14       78.99       74.63      3.55 o
   4   3  14      147.56      150.42      5.36 o
   5   3  14      395.07      393.21     11.70 o
   6   3  14       61.70       64.85      4.82 o
   7   3  14      366.87      351.77      9.86 o
   8   3  14       97.48      103.18      6.77 o
   9   3  14      157.87      152.99      7.53 o
  10   3  14       69.98       72.14      7.62 o
 -10   4  14      133.69      154.45      8.85 o
  -9   4  14      734.88      723.99     14.16 o
  -8   4  14      897.14      882.53     16.36 o
  -7   4  14       59.65       50.22      4.60 o
  -6   4  14     1399.92     1437.31     21.46 o
  -5   4  14      201.72      189.01      6.55 o
  -4   4  14      264.88      244.83      6.09 o
  -3   4  14      590.97      567.93      9.03 o
  -2   4  14      931.68      879.23     10.75 o
  -1   4  14      486.59      510.94      7.03 o
   0   4  14        2.44        6.39      1.66 o
   1   4  14      493.56      527.51      6.97 o
   2   4  14      931.07      906.26     14.12 o
   3   4  14      589.17      588.86      9.65 o
   4   4  14      271.51      256.64      5.56 o
   5   4  14      198.17      196.25      7.39 o
   6   4  14     1415.38     1458.88     27.43 o
   7   4  14       57.88       53.02      4.96 o
   8   4  14      865.54      857.94     16.80 o
   9   4  14      731.45      755.20     15.57 o
  10   4  14      138.15      143.39      9.68 o
 -10   5  14      193.64      170.55     10.34 o
  -9   5  14       73.77       81.42      5.87 o
  -8   5  14      300.56      328.05     13.91 o
  -7   5  14       17.18       21.04      4.18 o
  -6   5  14       92.77       90.71      5.63 o
  -5   5  14      491.03      434.42      8.01 o
  -4   5  14      246.04      218.50      6.03 o
  -3   5  14      378.11      332.40      6.93 o
  -2   5  14      350.57      296.91      6.60 o
  -1   5  14      941.55      903.53     10.26 o
   0   5  14      421.60      426.07      5.90 o
   1   5  14      933.03      901.62     10.83 o
   2   5  14      354.77      320.71      9.90 o
   3   5  14      376.86      346.74      7.18 o
   4   5  14      241.67      210.49      5.41 o
   5   5  14      503.22      434.12     10.52 o
   6   5  14       89.50       97.70      6.48 o
   7   5  14       14.09       12.23      3.89 o
   8   5  14      307.74      322.35     10.13 o
   9   5  14       74.09       81.49      6.28 o
  10   5  14      201.51      204.06     13.53 o
 -10   6  14       19.67       11.14      5.28 o
  -9   6  14      656.29      722.75     14.78 o
  -8   6  14      447.79      475.70     11.66 o
  -7   6  14      274.65      245.88      8.58 o
  -6   6  14      184.67      186.18      7.79 o
  -5   6  14      221.31      204.84      5.87 o
  -4   6  14      216.01      219.36      7.49 o
  -3   6  14      944.61      910.62     23.13 o
  -2   6  14       41.18       38.35      3.35 o
  -1   6  14      221.77      222.84      5.91 o
   0   6  14      361.29      345.17      5.85 o
   1   6  14      222.78      240.63      5.43 o
   2   6  14       40.25       37.86      3.31 o
   3   6  14      920.50      894.85     12.85 o
   4   6  14      217.03      216.81      7.33 o
   5   6  14      223.22      197.78      8.13 o
   6   6  14      175.92      172.24      8.26 o
   7   6  14      276.55      261.79      9.45 o
   8   6  14      445.92      448.73     12.24 o
   9   6  14      666.50      730.23     18.70 o
  10   6  14       20.43       18.62      6.33 o
  -9   7  14      493.50      508.29     15.09 o
  -8   7  14      539.04      572.15     13.18 o
  -7   7  14       21.34       25.47      4.52 o
  -6   7  14      420.28      410.05     13.40 o
  -5   7  14       86.19       75.62      4.46 o
  -4   7  14      172.66      135.81      5.97 o
  -3   7  14       28.94       20.42      2.98 o
  -2   7  14      314.63      299.81      8.64 o
  -1   7  14     3134.92     2966.26     35.99 o
   0   7  14       78.97       72.71      4.98 o
   1   7  14     3147.50     2986.88     28.55 o
   2   7  14      314.11      306.79      7.22 o
   3   7  14       25.82       10.86      2.68 o
   4   7  14      170.52      134.06      5.50 o
   5   7  14       88.30       77.06      5.60 o
   6   7  14      423.03      404.38     10.74 o
   7   7  14       23.06       27.22      4.64 o
   8   7  14      532.46      560.96     12.94 o
   9   7  14      489.76      502.58     15.08 o
  -9   8  14       37.52       32.98      6.55 o
  -8   8  14       50.44       64.87      5.98 o
  -7   8  14      505.78      470.09     13.15 o
  -6   8  14       26.38       25.50      7.70 o
  -5   8  14       96.36       81.97      6.45 o
  -4   8  14      295.07      328.63      9.22 o
  -3   8  14      213.29      231.88      6.84 o
  -2   8  14      159.92      138.57      6.15 o
  -1   8  14      181.96      175.63      6.39 o
   0   8  14       10.58        8.12      4.32 o
   1   8  14      177.32      171.32      6.62 o
   2   8  14      169.08      160.77      6.02 o
   3   8  14      214.94      227.64      6.82 o
   4   8  14      284.99      305.80      8.29 o
   5   8  14       94.56       92.02     10.15 o
   6   8  14       25.13       28.01      4.79 o
   7   8  14      513.50      488.55     12.26 o
   8   8  14       48.62       59.13      6.41 o
   9   8  14       37.88       50.18      8.04 o
  -8   9  14       75.91       81.00     13.80 o
  -7   9  14      267.31      232.04     10.65 o
  -6   9  14       65.05       64.46      7.13 o
  -5   9  14      156.65      165.14      8.62 o
  -4   9  14      338.65      337.01      9.13 o
  -3   9  14       74.34       88.17      5.38 o
  -2   9  14      361.68      377.65     10.23 o
  -1   9  14      415.75      359.40     12.43 o
   0   9  14      511.94      516.71     16.76 o
   1   9  14      410.31      356.28     10.47 o
   2   9  14      366.53      395.95      9.88 o
   3   9  14       74.46       96.45      5.31 o
   4   9  14      339.12      329.52     11.23 o
   5   9  14      162.35      153.79     10.43 o
   6   9  14       66.52       81.72      6.92 o
   7   9  14      267.18      237.38     10.76 o
   8   9  14       77.06      112.68     10.19 o
  -8  10  14       67.14       44.90     15.01 o
  -7  10  14       35.75       41.47     12.95 o
  -6  10  14      156.16      157.99      8.72 o
  -5  10  14      340.20      322.34      9.21 o
  -4  10  14       33.26       28.56      4.50 o
  -3  10  14       18.03       11.62      3.92 o
  -2  10  14        5.70       -3.06      4.63 o
  -1  10  14      333.82      306.23     13.21 o
   0  10  14       43.54       42.25     11.66 o
   1  10  14      334.39      310.66     12.93 o
   2  10  14        5.00        1.06      3.33 o
   3  10  14       18.85       15.05      4.56 o
   4  10  14       33.76       36.42      4.76 o
   5  10  14      341.97      345.56     15.43 o
   6  10  14      157.30      191.58     10.07 o
   7  10  14       36.02       57.83      6.85 o
  -7  11  14       77.04      116.21      9.83 o
  -6  11  14      271.51      284.78     13.16 o
  -5  11  14       15.91        7.04      3.80 o
  -4  11  14       41.34       25.98      4.54 o
  -3  11  14        4.22       -3.95      4.40 o
  -2  11  14      177.78      167.11     19.38 o
  -1  11  14       80.25       67.67      9.11 o
   0  11  14       60.05       71.36      9.33 o
   1  11  14       81.38       62.38     11.65 o
   2  11  14      176.03      139.97     11.63 o
   3  11  14        3.78       -1.86      4.12 o
   4  11  14       40.26       29.76      6.30 o
   5  11  14       16.03       18.24      5.60 o
   6  11  14      269.65      299.85     12.59 o
   7  11  14       71.71      108.21     15.16 o
  -6  12  14      182.49      195.43     11.17 o
  -5  12  14      127.28      131.22      7.47 o
  -4  12  14      130.75      123.59      8.89 o
  -3  12  14       29.05       35.19      8.64 o
  -2  12  14       12.62       28.87      7.73 o
  -1  12  14      166.44      170.96     13.49 o
   0  12  14      121.89       79.06     10.20 o
   1  12  14      167.09      165.11     13.18 o
   2  12  14       12.58       19.85      9.73 o
   3  12  14       29.67       39.67      8.34 o
   4  12  14      128.61      142.44      8.52 o
   5  12  14      129.07      136.18     10.67 o
   6  12  14      189.75      195.29     17.69 o
  -4  13  14       99.45      110.57     13.52 o
  -3  13  14       17.82       -0.85      8.05 o
  -2  13  14       76.74       58.75     10.55 o
  -1  13  14       55.78       73.09     14.48 o
   0  13  14       30.04       29.82      8.42 o
   1  13  14       55.59       69.40     10.21 o
   2  13  14       73.91       78.05     14.00 o
   3  13  14       16.49        3.71      8.72 o
   4  13  14       99.25      135.08     10.10 o
  -2  14  14      197.06      232.07     16.29 o
  -1  14  14       74.72      103.71     12.01 o
   0  14  14      142.94      156.91     14.13 o
   1  14  14       72.32      110.46     12.45 o
   2  14  14      191.64      207.91     20.81 o
   1   0  15     6814.35     6935.66     50.82 o
   2   0  15     1034.89      964.87     10.63 o
   3   0  15       98.30      120.49      4.10 o
   4   0  15        5.79        1.08      2.16 o
   5   0  15      307.78      273.97      8.98 o
   6   0  15        7.13       -0.08      2.73 o
   7   0  15       16.25       18.82      3.61 o
   8   0  15      121.00      111.25      6.00 o
   9   0  15      578.38      596.37     12.43 o
  10   0  15      114.53      108.39      8.54 o
 -10   1  15        5.45        0.99      4.33 o
  -9   1  15      215.10      213.54      9.68 o
  -8   1  15      355.07      363.09      9.43 o
  -7   1  15      824.28      824.92     14.53 o
  -6   1  15      100.72      105.33      6.04 o
  -5   1  15      295.27      324.71      8.40 o
  -4   1  15       99.38       98.79      4.44 o
  -3   1  15      792.77      708.93      9.20 o
  -2   1  15      851.77      812.32      9.41 o
  -1   1  15      312.18      351.73     12.11 o
   0   1  15     1257.73     1165.35     11.91 o
   1   1  15      291.29      338.00      7.10 o
   2   1  15      828.89      805.77      9.97 o
   3   1  15      767.36      688.83      9.63 o
   4   1  15      100.96       96.00      4.35 o
   5   1  15      294.53      325.58      8.42 o
   6   1  15      102.29      126.58      5.70 o
   7   1  15      819.33      788.44     14.27 o
   8   1  15      353.66      365.05      9.43 o
   9   1  15      216.11      216.78      7.95 o
  10   1  15        5.55       -3.94      4.12 o
 -10   2  15      306.60      312.05     12.41 o
  -9   2  15      615.80      629.88     12.84 o
  -8   2  15       40.78       35.65      4.41 o
  -7   2  15       91.54       94.96      5.62 o
  -6   2  15       29.62       36.71      4.02 o
  -5   2  15      243.93      255.98      7.63 o
  -4   2  15      268.88      291.84      6.48 o
  -3   2  15     1770.18     1730.84     19.35 o
  -2   2  15      783.45      757.89      8.87 o
  -1   2  15     1224.03     1280.81     11.98 o
   0   2  15      650.33      593.19      7.13 o
   1   2  15     1223.27     1267.10     12.24 o
   2   2  15      811.18      783.35      9.93 o
   3   2  15     1759.06     1741.72     17.40 o
   4   2  15      271.70      308.52      7.80 o
   5   2  15      254.11      274.08      7.51 o
   6   2  15       28.47       41.38      3.88 o
   7   2  15       91.53      109.44      5.90 o
   8   2  15       37.21       25.49      4.10 o
   9   2  15      607.16      617.16     12.79 o
  10   2  15      308.25      294.19     15.54 o
 -10   3  15       95.45      100.11      7.62 o
  -9   3  15       21.66       18.62      4.14 o
  -8   3  15      533.68      520.90     11.70 o
  -7   3  15       82.73       74.87      5.35 o
  -6   3  15     1431.42     1429.39     21.38 o
  -5   3  15      500.20      497.97     10.78 o
  -4   3  15       36.03       38.22      3.11 o
  -3   3  15      528.04      498.08      8.40 o
  -2   3  15     1352.79     1225.84     12.91 o
  -1   3  15     1210.88     1186.10     11.85 o
   0   3  15      101.87       87.39      3.01 o
   1   3  15     1217.49     1170.28     12.36 o
   2   3  15     1367.77     1237.20     14.41 o
   3   3  15      534.01      497.24      8.38 o
   4   3  15       34.16       34.24      2.55 o
   5   3  15      509.11      484.55     11.02 o
   6   3  15     1424.51     1424.42     29.83 o
   7   3  15       82.05       77.05      5.66 o
   8   3  15      530.10      551.87     12.94 o
   9   3  15       23.13       16.81      4.45 o
  10   3  15       96.38       85.76      7.45 o
 -10   4  15      407.21      460.45     13.93 o
  -9   4  15      239.42      259.13      8.84 o
  -8   4  15       65.81       54.84      5.13 o
  -7   4  15      243.66      236.06      7.95 o
  -6   4  15      103.83       98.66      5.82 o
  -5   4  15      561.86      545.73     11.09 o
  -4   4  15      275.51      244.89      6.34 o
  -3   4  15      307.84      289.10      6.38 o
  -2   4  15      808.81      821.15     11.64 o
  -1   4  15      209.41      181.51      4.49 o
   0   4  15     1630.16     1620.14     14.05 o
   1   4  15      209.90      193.42      4.68 o
   2   4  15      796.14      834.30     10.77 o
   3   4  15      310.61      282.19      6.70 o
   4   4  15      267.85      243.02      5.73 o
   5   4  15      560.80      528.06     11.82 o
   6   4  15      100.60      102.61      6.43 o
   7   4  15      238.81      225.57      8.63 o
   8   4  15       71.97       51.06      5.44 o
   9   4  15      238.92      261.87     11.20 o
  10   4  15      405.92      434.74     15.34 o
 -10   5  15       18.00       10.12      5.31 o
  -9   5  15      140.71      124.63      8.05 o
  -8   5  15     1035.67     1067.71     18.56 o
  -7   5  15       23.76       25.11      4.15 o
  -6   5  15      834.06      826.03     15.45 o
  -5   5  15      174.16      173.18      5.75 o
  -4   5  15      113.13      102.33      4.80 o
  -3   5  15       54.94       53.48      3.62 o
  -2   5  15      634.03      585.97      9.61 o
  -1   5  15      227.38      226.60      9.51 o
   0   5  15      659.34      645.82      7.90 o
   1   5  15      233.21      241.30      9.23 o
   2   5  15      629.63      588.23      9.76 o
   3   5  15       58.38       49.16      3.64 o
   4   5  15      112.47      100.87      4.27 o
   5   5  15      176.34      157.83      7.41 o
   6   5  15      830.24      851.87     16.98 o
   7   5  15       28.53       33.24      4.71 o
   8   5  15     1037.65     1072.74     23.16 o
   9   5  15      142.93      130.88      8.04 o
  10   5  15       16.78       20.57      6.15 o
  -9   6  15      217.84      172.96     10.04 o
  -8   6  15      376.96      382.83     10.71 o
  -7   6  15        0.50       -3.35      3.36 o
  -6   6  15        7.77        5.23      3.59 o
  -5   6  15      483.57      447.08      9.26 o
  -4   6  15      106.89       88.10      4.72 o
  -3   6  15      251.51      251.46      6.46 o
  -2   6  15      492.15      515.18     10.69 o
  -1   6  15     1962.50     1873.19     24.85 o
   0   6  15       15.40        7.09      2.16 o
   1   6  15     1978.78     1931.92     20.03 o
   2   6  15      479.72      489.10      9.07 o
   3   6  15      248.95      263.27      6.61 o
   4   6  15      102.66       99.43      5.04 o
   5   6  15      484.79      455.36     11.34 o
   6   6  15        7.74        8.39      4.13 o
   7   6  15        0.56       -1.04      3.94 o
   8   6  15      382.08      396.28     22.14 o
   9   6  15      216.69      179.76     11.34 o
  -9   7  15       27.87       17.83      5.75 o
  -8   7  15      130.70      122.82      7.26 o
  -7   7  15      690.12      731.40     15.07 o
  -6   7  15      111.38      128.57      7.16 o
  -5   7  15      474.78      484.11      9.52 o
  -4   7  15      103.64       79.05      4.83 o
  -3   7  15        3.78        1.50      3.21 o
  -2   7  15      480.80      451.89      9.34 o
  -1   7  15      193.64      175.40      6.34 o
   0   7  15     1478.45     1342.86     17.53 o
   1   7  15      196.13      195.26      7.37 o
   2   7  15      493.10      472.76      9.06 o
   3   7  15        2.84        6.95      2.77 o
   4   7  15      101.13       80.78      4.58 o
   5   7  15      491.74      493.12     11.86 o
   6   7  15      111.42      121.93      6.93 o
   7   7  15      692.14      675.14     14.49 o
   8   7  15      132.55      141.81      8.59 o
   9   7  15       26.08       31.09      6.22 o
  -8   8  15       91.78       83.06      7.29 o
  -7   8  15       11.10       18.76      4.66 o
  -6   8  15        3.10        0.52      3.97 o
  -5   8  15       61.39       75.74      9.47 o
  -4   8  15      208.60      218.14      7.71 o
  -3   8  15      265.49      245.00      8.88 o
  -2   8  15      664.37      606.57     12.63 o
  -1   8  15     1274.18     1287.15     25.54 o
   0   8  15      117.28      120.18      9.55 o
   1   8  15     1255.19     1261.30     19.67 o
   2   8  15      668.57      636.80     11.05 o
   3   8  15      263.56      240.85      7.50 o
   4   8  15      209.73      252.56      8.19 o
   5   8  15       59.38       95.31      9.91 o
   6   8  15        3.87        5.43      4.19 o
   7   8  15        9.51       17.61      4.69 o
   8   8  15       91.50       83.27      8.13 o
  -8   9  15      336.50      358.42     19.28 o
  -7   9  15      339.22      358.12     14.00 o
  -6   9  15      204.87      171.05     14.03 o
  -5   9  15      114.73      123.43      6.46 o
  -4   9  15      107.48      121.66      6.76 o
  -3   9  15       80.78       85.18      6.16 o
  -2   9  15       62.11       35.96      4.87 o
  -1   9  15      210.45      206.57     10.82 o
   0   9  15      183.06      197.42     13.11 o
   1   9  15      201.94      206.34     11.38 o
   2   9  15       63.47       41.36      4.65 o
   3   9  15       78.97       88.09      5.62 o
   4   9  15      109.28      129.26      6.74 o
   5   9  15      110.43      123.29      8.20 o
   6   9  15      199.21      171.13      9.48 o
   7   9  15      347.08      362.00     16.08 o
   8   9  15      331.40      384.01     28.88 o
  -7  10  15       63.08       69.59     13.64 o
  -6  10  15       40.63       40.94      5.99 o
  -5  10  15       53.84       64.42      5.34 o
  -4  10  15      432.32      441.06     11.88 o
  -3  10  15      120.09      123.60     10.82 o
  -2  10  15       88.32       80.17      8.36 o
  -1  10  15      549.45      559.63     31.92 o
   0  10  15     1001.74      948.71     28.08 o
   1  10  15      556.27      581.47     20.90 o
   2  10  15       89.37       80.37      6.92 o
   3  10  15      116.19      111.65      7.54 o
   4  10  15      431.61      442.26     17.97 o
   5  10  15       55.52       65.32      7.06 o
   6  10  15       41.34       46.04      6.63 o
   7  10  15       63.38       65.38      8.99 o
  -6  11  15      304.49      331.59     34.42 o
  -5  11  15      224.05      247.16     10.41 o
  -4  11  15       36.23       26.73      4.91 o
  -3  11  15       17.81       -5.93      5.93 o
  -2  11  15       14.51        6.55      6.27 o
  -1  11  15        3.24        2.07      6.26 o
   0  11  15      107.33      123.64     11.56 o
   1  11  15        3.89        2.20      6.15 o
   2  11  15       14.96       17.38     11.34 o
   3  11  15       17.96        7.73      5.22 o
   4  11  15       37.28       28.49      5.68 o
   5  11  15      225.23      247.49     11.89 o
   6  11  15      300.82      336.02     13.27 o
  -5  12  15      201.48      193.68      8.72 o
  -4  12  15        5.38       -4.00      6.44 o
  -3  12  15      231.19      250.19     29.68 o
  -2  12  15      525.64      574.11     22.19 o
  -1  12  15       43.08       47.99      8.81 o
   0  12  15       93.33       61.00      9.79 o
   1  12  15       43.44       44.24      8.59 o
   2  12  15      527.68      670.90     32.25 o
   3  12  15      224.69      254.80     19.08 o
   4  12  15        5.49       -4.10      5.78 o
   5  12  15      203.76      203.80     12.76 o
  -4  13  15       30.94       23.36      8.58 o
  -3  13  15       24.88       37.74     11.30 o
  -2  13  15       53.33       49.89     10.27 o
  -1  13  15        5.15        2.10      6.90 o
   0  13  15       26.54       30.59      8.47 o
   1  13  15        5.05        8.35      7.32 o
   2  13  15       52.28       51.26     12.53 o
   3  13  15       24.66       10.57      8.88 o
   4  13  15       30.10       44.23     10.09 o
  -1  14  15      295.45      322.43     18.07 o
   0  14  15      215.13      198.30     16.68 o
   1  14  15      292.01      321.53     18.77 o
   0   0  16      709.54      645.16     10.93 o
   1   0  16      316.20      385.42      6.73 o
   2   0  16       75.72       65.78      3.30 o
   3   0  16     2304.85     2477.14     25.15 o
   4   0  16       84.93       87.79      4.43 o
   5   0  16      102.98       82.43      5.14 o
   6   0  16      225.93      202.70      7.38 o
   7   0  16      105.66       87.23      5.45 o
   8   0  16      430.17      441.10     10.72 o
   9   0  16       55.54       47.72      4.99 o
  10   0  16       48.52       32.74      5.76 o
 -10   1  16      222.44      212.84     13.23 o
  -9   1  16      348.21      359.94      9.88 o
  -8   1  16      561.93      559.42     12.20 o
  -7   1  16      250.61      248.36      8.90 o
  -6   1  16      189.46      195.13      7.51 o
  -5   1  16      202.48      230.89      7.39 o
  -4   1  16      320.70      275.48      6.90 o
  -3   1  16      118.80       94.43      3.92 o
  -2   1  16      228.18      189.60      4.89 o
  -1   1  16      249.12      244.07      4.82 o
   0   1  16     1371.32     1324.95     12.77 o
   1   1  16      248.34      235.99      5.00 o
   2   1  16      222.28      198.28      5.03 o
   3   1  16      123.33      104.50      4.08 o
   4   1  16      322.79      279.33      6.93 o
   5   1  16      203.45      223.24      8.50 o
   6   1  16      184.35      187.08      7.46 o
   7   1  16      248.78      248.95      8.10 o
   8   1  16      559.95      581.17     13.16 o
   9   1  16      342.92      356.45     10.42 o
  10   1  16      224.89      216.91     10.43 o
 -10   2  16      250.30      281.62     11.02 o
  -9   2  16       22.92       25.04      4.35 o
  -8   2  16      416.45      428.86     10.63 o
  -7   2  16       15.03       12.00      4.54 o
  -6   2  16      498.64      484.84     11.00 o
  -5   2  16      339.97      339.58      9.01 o
  -4   2  16      130.82       98.55      4.68 o
  -3   2  16      144.67      164.90      5.14 o
  -2   2  16     1249.58     1169.77     13.18 o
  -1   2  16     2475.75     2410.14     20.60 o
   0   2  16      362.10      405.90      5.70 o
   1   2  16     2455.60     2354.54     21.91 o
   2   2  16     1269.55     1215.87     13.70 o
   3   2  16      139.95      163.86      4.76 o
   4   2  16      123.76       92.02      3.57 o
   5   2  16      340.54      349.59      8.69 o
   6   2  16      492.58      471.15     10.77 o
   7   2  16       16.40       14.84      3.69 o
   8   2  16      422.39      409.41     10.45 o
   9   2  16       21.40       15.02      4.07 o
  10   2  16      248.10      249.41     14.01 o
 -10   3  16      146.63      127.75      8.64 o
  -9   3  16       95.76      110.12      6.54 o
  -8   3  16      245.57      260.79      8.71 o
  -7   3  16      913.74      929.88     16.45 o
  -6   3  16      526.79      502.19     11.33 o
  -5   3  16      319.30      298.02      7.40 o
  -4   3  16      781.62      798.93     12.86 o
  -3   3  16      178.07      175.51      5.39 o
  -2   3  16      226.34      203.46      5.19 o
  -1   3  16      233.05      227.28      4.83 o
   0   3  16      371.41      364.99      5.14 o
   1   3  16      236.19      247.16      7.54 o
   2   3  16      225.77      205.77      5.64 o
   3   3  16      175.05      184.49      6.35 o
   4   3  16      781.42      818.81     15.50 o
   5   3  16      320.61      294.05      8.12 o
   6   3  16      522.81      491.14     17.06 o
   7   3  16      919.19      936.66     16.59 o
   8   3  16      253.56      261.68      8.77 o
   9   3  16       99.79       98.17      6.23 o
  10   3  16      147.72      122.74      8.65 o
 -10   4  16       33.34       34.10      6.08 o
  -9   4  16      122.92      125.48      7.39 o
  -8   4  16       75.61       58.57      5.32 o
  -7   4  16       36.32       45.06      4.69 o
  -6   4  16      653.91      676.01     20.93 o
  -5   4  16      295.08      289.78      7.15 o
  -4   4  16      661.28      709.47     11.48 o
  -3   4  16     1283.97     1205.58     15.32 o
  -2   4  16      263.52      286.73      6.66 o
  -1   4  16      796.72      788.74     10.54 o
   0   4  16       64.49       50.83      2.73 o
   1   4  16      804.57      798.73     10.46 o
   2   4  16      262.10      275.57      6.43 o
   3   4  16     1264.57     1214.27     16.29 o
   4   4  16      657.33      714.35     10.85 o
   5   4  16      293.33      287.15      8.93 o
   6   4  16      659.31      683.33     17.30 o
   7   4  16       33.23       42.74      5.05 o
   8   4  16       81.21       65.14      6.05 o
   9   4  16      127.70      131.80      7.99 o
  10   4  16       31.50       23.20      5.51 o
  -9   5  16       53.99       56.93      6.83 o
  -8   5  16      117.32      118.78      6.94 o
  -7   5  16      501.66      491.74     21.52 o
  -6   5  16      972.50      947.98     17.03 o
  -5   5  16      384.91      404.80      8.70 o
  -4   5  16       13.49       17.18      3.07 o
  -3   5  16       35.01       21.21      2.95 o
  -2   5  16      296.79      283.05      6.78 o
  -1   5  16      390.89      389.05     13.81 o
   0   5  16      691.21      672.52      8.90 o
   1   5  16      400.76      387.15      7.81 o
   2   5  16      292.68      299.73     11.46 o
   3   5  16       34.54       17.59      3.07 o
   4   5  16       14.46        8.17      3.29 o
   5   5  16      392.19      402.09     10.70 o
   6   5  16      955.20      939.31     23.67 o
   7   5  16      511.42      493.55     12.90 o
   8   5  16      117.76      116.74      7.41 o
   9   5  16       50.10       51.63      7.24 o
  -9   6  16       31.15       24.43      6.03 o
  -8   6  16      224.20      222.22     12.17 o
  -7   6  16      232.66      233.72      9.08 o
  -6   6  16      195.02      155.70      7.60 o
  -5   6  16      367.79      388.27      9.95 o
  -4   6  16       20.41       23.02      3.34 o
  -3   6  16      475.28      473.31      8.96 o
  -2   6  16     1253.49     1261.95     16.48 o
  -1   6  16      240.99      220.15      9.75 o
   0   6  16      177.87      150.34      5.33 o
   1   6  16      233.87      222.12     12.30 o
   2   6  16     1265.46     1308.10     16.87 o
   3   6  16      479.00      484.17      9.23 o
   4   6  16       18.65       16.93      3.27 o
   5   6  16      376.10      392.71     12.31 o
   6   6  16      199.78      149.09      8.16 o
   7   6  16      223.43      221.74      9.74 o
   8   6  16      228.44      232.18     10.04 o
   9   6  16       30.43       28.14      7.63 o
  -9   7  16       89.38       95.83      8.41 o
  -8   7  16      170.61      152.01      8.98 o
  -7   7  16       15.88       14.06      4.46 o
  -6   7  16      421.17      446.45     12.04 o
  -5   7  16       64.88       58.46      4.45 o
  -4   7  16      237.83      238.74      7.67 o
  -3   7  16      207.80      207.64      6.66 o
  -2   7  16       75.05       98.99      8.84 o
  -1   7  16       88.47       82.50      5.74 o
   0   7  16     1232.88     1240.42     24.87 o
   1   7  16       88.23       91.82      5.21 o
   2   7  16       77.11       85.90      5.58 o
   3   7  16      201.89      204.44      6.57 o
   4   7  16      231.31      232.24      8.39 o
   5   7  16       68.87       62.04      6.39 o
   6   7  16      422.90      444.60     18.39 o
   7   7  16       15.24        8.27      4.28 o
   8   7  16      169.88      182.57      8.73 o
   9   7  16       92.17       88.42      8.43 o
  -8   8  16      246.65      243.51     12.47 o
  -7   8  16      447.68      429.34     12.19 o
  -6   8  16      363.69      376.16     12.32 o
  -5   8  16       57.29       47.92      4.45 o
  -4   8  16      485.47      451.46     10.08 o
  -3   8  16      537.93      528.17     10.63 o
  -2   8  16      389.44      410.21     10.88 o
  -1   8  16      241.52      225.77     10.64 o
   0   8  16       63.50       62.90      7.37 o
   1   8  16      240.35      220.80      8.73 o
   2   8  16      376.21      377.13      8.96 o
   3   8  16      520.22      503.20     10.42 o
   4   8  16      482.55      464.20     11.05 o
   5   8  16       57.73       41.83      5.47 o
   6   8  16      368.36      366.19     11.03 o
   7   8  16      445.72      443.78     12.23 o
   8   8  16      244.49      281.73     12.77 o
  -8   9  16      122.47      116.50     19.67 o
  -7   9  16       67.00       82.80      7.55 o
  -6   9  16      245.58      255.77     10.38 o
  -5   9  16      291.82      273.13      9.04 o
  -4   9  16      262.42      235.33      8.96 o
  -3   9  16       17.59       16.41      4.14 o
  -2   9  16       37.10       36.15      6.60 o
  -1   9  16      665.74      674.94     19.49 o
   0   9  16       64.04       39.48      7.41 o
   1   9  16      673.61      700.79     22.91 o
   2   9  16       35.84       37.21      4.55 o
   3   9  16       17.95       18.64      4.24 o
   4   9  16      259.48      241.36      8.91 o
   5   9  16      303.75      291.35     11.46 o
   6   9  16      248.16      250.32     11.41 o
   7   9  16       64.45       91.09     11.50 o
  -7  10  16      212.63      246.79     17.28 o
  -6  10  16      150.01      138.70     16.40 o
  -5  10  16      252.38      258.91      9.28 o
  -4  10  16      106.88      107.80      9.35 o
  -3  10  16      363.05      364.71     26.62 o
  -2  10  16      160.36      162.83     10.84 o
  -1  10  16       77.31       55.85      8.65 o
   0  10  16      188.79      194.99     13.82 o
   1  10  16       74.77       79.01      9.59 o
   2  10  16      161.06      161.54     18.07 o
   3  10  16      365.90      387.69     12.09 o
   4  10  16      109.63      116.86      7.43 o
   5  10  16      250.52      263.57     13.12 o
   6  10  16      147.69      159.59      9.71 o
   7  10  16      213.17      251.88     17.14 o
  -6  11  16       83.27       66.48     15.09 o
  -5  11  16       63.02       51.55      5.38 o
  -4  11  16      292.27      338.82     12.00 o
  -3  11  16       36.61       27.57     11.99 o
  -2  11  16      209.34      200.23     14.25 o
  -1  11  16      141.59      141.98     12.53 o
   0  11  16     1000.84     1069.93     62.26 o
   1  11  16      140.19      136.68     15.29 o
   2  11  16      212.70      207.71     19.23 o
   3  11  16       35.31       40.21      7.03 o
   4  11  16      293.88      330.74     13.37 o
   5  11  16       58.22       56.14      8.00 o
   6  11  16       83.24       73.23      9.62 o
  -5  12  16       33.49       29.19     12.52 o
  -4  12  16      179.31      182.89     14.08 o
  -3  12  16       30.35       22.00      9.93 o
  -2  12  16      128.83      174.14     34.33 o
  -1  12  16      117.33      111.49     11.58 o
   0  12  16      153.07      183.24     14.31 o
   1  12  16      115.74      117.45     11.84 o
   2  12  16      121.81      118.64     15.81 o
   3  12  16       30.65       27.61     10.20 o
   4  12  16      178.67      197.23     11.55 o
   5  12  16       35.21       19.44      7.16 o
  -3  13  16        6.59       17.14      9.82 o
  -2  13  16       65.03       52.46      9.51 o
  -1  13  16       96.64      116.50     12.54 o
   0  13  16      555.21      677.80     25.11 o
   1  13  16       98.51      134.03     12.93 o
   2  13  16       65.95       43.55     12.46 o
   3  13  16        6.65       20.87      9.93 o
   1   0  17      887.06      835.40     11.83 o
   2   0  17        0.33        6.88      2.54 o
   3   0  17      719.61      811.99     11.16 o
   4   0  17      301.96      242.70      6.68 o
   5   0  17        4.47        0.38      2.87 o
   6   0  17       86.31       86.80      5.64 o
   7   0  17       68.29       64.72      5.24 o
   8   0  17      413.59      416.39     10.81 o
   9   0  17       51.98       63.27      5.50 o
  10   0  17      116.34      115.27     10.54 o
 -10   1  17      113.26      130.00     10.52 o
  -9   1  17       24.24       28.87      4.62 o
  -8   1  17      866.18      834.56     15.75 o
  -7   1  17      324.47      334.75      9.44 o
  -6   1  17      608.90      587.99     12.88 o
  -5   1  17        2.74       -1.02      2.03 o
  -4   1  17        5.82       11.58      2.74 o
  -3   1  17     1037.47      997.34     12.82 o
  -2   1  17      811.88      808.89     11.29 o
  -1   1  17      321.03      312.15      7.15 o
   0   1  17      598.88      582.77      7.50 o
   1   1  17      324.20      308.84      6.40 o
   2   1  17      824.99      824.07     12.15 o
   3   1  17     1031.91     1006.60     12.89 o
   4   1  17        4.88        5.44      2.55 o
   5   1  17        2.97       -0.73      3.09 o
   6   1  17      608.53      577.42     12.31 o
   7   1  17      327.65      335.57      9.49 o
   8   1  17      875.37      853.63     18.82 o
   9   1  17       26.78       30.35      5.65 o
  10   1  17      112.67      123.16      8.46 o
 -10   2  17       15.85        6.75      5.34 o
  -9   2  17        9.96       12.63      4.39 o
  -8   2  17      264.19      260.09      8.85 o
  -7   2  17      266.63      268.51      9.21 o
  -6   2  17      158.60      165.83      7.38 o
  -5   2  17     1041.57     1030.81     15.06 o
  -4   2  17      213.12      181.85      6.29 o
  -3   2  17        6.29        9.22      2.67 o
  -2   2  17      105.26      112.43      4.33 o
  -1   2  17      741.19      724.84     10.41 o
   0   2  17      895.33      935.76      9.88 o
   1   2  17      734.51      758.57     10.59 o
   2   2  17      107.40      112.64      4.94 o
   3   2  17        7.24       17.62      2.50 o
   4   2  17      215.81      183.01      5.06 o
   5   2  17     1050.05     1067.99     16.97 o
   6   2  17      161.78      170.39      7.37 o
   7   2  17      265.51      270.25      8.72 o
   8   2  17      266.74      270.40      8.98 o
   9   2  17       11.29       22.36      4.34 o
  10   2  17       17.07       10.77      5.13 o
  -9   3  17      308.42      284.12     11.47 o
  -8   3  17       11.52        5.38      3.87 o
  -7   3  17      455.62      481.67     11.55 o
  -6   3  17      191.35      185.82      8.21 o
  -5   3  17     1212.37     1183.64     16.67 o
  -4   3  17      114.59       93.66      6.14 o
  -3   3  17      383.48      375.22      7.79 o
  -2   3  17      604.60      609.25      9.20 o
  -1   3  17      273.59      241.10      5.85 o
   0   3  17       28.64       32.54      2.51 o
   1   3  17      262.21      237.17      6.11 o
   2   3  17      613.44      624.24     10.64 o
   3   3  17      393.52      379.31      8.28 o
   4   3  17      114.67       95.20      4.01 o
   5   3  17     1201.81     1164.17     18.32 o
   6   3  17      195.25      208.32      8.19 o
   7   3  17      449.45      470.73     11.48 o
   8   3  17       11.52        9.78      3.81 o
   9   3  17      312.87      301.78     11.52 o
  -9   4  17       13.34       13.72      5.34 o
  -8   4  17       12.64        4.60      4.69 o
  -7   4  17      382.12      396.51     10.78 o
  -6   4  17      226.10      236.46      8.62 o
  -5   4  17      268.04      260.55      7.01 o
  -4   4  17      724.98      668.65     12.01 o
  -3   4  17      239.43      248.93      6.45 o
  -2   4  17      573.08      543.71      8.81 o
  -1   4  17      877.06      898.41     12.76 o
   0   4  17      659.12      593.48      8.27 o
   1   4  17      874.83      914.20     12.29 o
   2   4  17      575.98      541.94      9.38 o
   3   4  17      235.46      259.80      7.14 o
   4   4  17      715.42      659.78     10.16 o
   5   4  17      273.62      270.01      8.95 o
   6   4  17      219.62      208.39      9.03 o
   7   4  17      380.27      406.22     11.76 o
   8   4  17       11.24        8.75      4.40 o
   9   4  17       14.21       17.61      5.32 o
  -9   5  17      295.83      343.96     18.97 o
  -8   5  17      442.35      447.03     13.31 o
  -7   5  17      105.17      106.62      6.82 o
  -6   5  17      114.07      121.34      6.98 o
  -5   5  17       34.01       30.34      4.69 o
  -4   5  17      194.59      192.76      6.99 o
  -3   5  17      266.01      242.98      6.66 o
  -2   5  17       90.38       92.03      7.01 o
  -1   5  17     1102.26     1044.94     14.27 o
   0   5  17      129.83      139.98      5.14 o
   1   5  17     1121.19     1062.29     15.32 o
   2   5  17       89.85       96.67      4.92 o
   3   5  17      256.44      234.29      6.78 o
   4   5  17      188.57      179.08      5.81 o
   5   5  17       33.54       31.78      4.85 o
   6   5  17      119.67      106.99      7.19 o
   7   5  17      104.75      101.44      7.02 o
   8   5  17      453.20      493.54     14.32 o
   9   5  17      292.52      349.96     14.48 o
  -9   6  17      200.57      183.70     10.68 o
  -8   6  17       12.93        9.65      4.81 o
  -7   6  17        3.73        6.65      4.15 o
  -6   6  17     1662.71     1624.32     25.23 o
  -5   6  17      156.75      155.06      6.30 o
  -4   6  17      480.37      516.73     10.82 o
  -3   6  17      243.39      228.77      6.86 o
  -2   6  17      203.14      198.87      6.95 o
  -1   6  17      397.97      370.99     10.02 o
   0   6  17       28.18       38.78      4.82 o
   1   6  17      389.08      378.54      9.34 o
   2   6  17      208.57      226.63      8.82 o
   3   6  17      240.84      223.44      6.89 o
   4   6  17      478.20      522.44     10.84 o
   5   6  17      152.19      147.12      9.63 o
   6   6  17     1651.58     1599.67     27.52 o
   7   6  17        2.60       11.58      4.53 o
   8   6  17       14.38       25.23      5.18 o
   9   6  17      199.49      179.80     11.98 o
  -8   7  17      230.11      219.95     11.86 o
  -7   7  17       29.17       18.97      4.77 o
  -6   7  17       33.26       46.52      7.69 o
  -5   7  17      201.06      198.54      7.38 o
  -4   7  17      678.14      676.28     12.33 o
  -3   7  17      231.44      215.85      7.03 o
  -2   7  17      515.04      507.74     10.49 o
  -1   7  17     1131.31     1144.76     23.95 o
   0   7  17       96.97       99.91      8.71 o
   1   7  17     1120.70     1160.76     18.14 o
   2   7  17      523.68      519.74     10.04 o
   3   7  17      227.40      208.30      6.84 o
   4   7  17      666.82      661.28     12.41 o
   5   7  17      198.31      217.83     10.46 o
   6   7  17       33.90       55.29      6.04 o
   7   7  17       30.59       30.99      5.22 o
   8   7  17      241.05      261.64     12.31 o
  -8   8  17      304.93      299.10     13.55 o
  -7   8  17      281.82      297.14     11.52 o
  -6   8  17      180.64      161.52      8.54 o
  -5   8  17      353.34      334.75      8.96 o
  -4   8  17      142.65      132.39      6.36 o
  -3   8  17       68.80       74.27      4.87 o
  -2   8  17      389.12      377.55     11.67 o
  -1   8  17      227.79      233.01     10.80 o
   0   8  17        8.93       16.37      5.59 o
   1   8  17      224.83      243.08     24.21 o
   2   8  17      391.90      375.18     11.19 o
   3   8  17       66.55       79.38      5.55 o
   4   8  17      142.48      132.40      7.31 o
   5   8  17      362.41      340.43     10.97 o
   6   8  17      183.07      158.87      8.93 o
   7   8  17      286.51      287.14     10.80 o
   8   8  17      312.98      334.79     20.22 o
  -7   9  17      203.87      238.51     13.20 o
  -6   9  17      150.10      158.23      8.78 o
  -5   9  17      134.63      120.43      6.15 o
  -4   9  17        6.56        4.18      3.83 o
  -3   9  17      429.37      418.38     11.39 o
  -2   9  17      528.41      507.85     16.95 o
  -1   9  17        4.41       -2.05      5.67 o
   0   9  17      664.69      673.19     23.02 o
   1   9  17        3.21       10.69      6.48 o
   2   9  17      528.14      542.33     19.73 o
   3   9  17      424.43      434.72     11.34 o
   4   9  17        6.62       -2.76      3.68 o
   5   9  17      130.60      110.01      8.42 o
   6   9  17      147.22      139.17      9.30 o
   7   9  17      203.93      231.99     14.38 o
  -6  10  17      396.70      426.43     19.48 o
  -5  10  17       90.08      102.23      7.36 o
  -4  10  17      279.65      274.76     10.19 o
  -3  10  17      163.61      160.69     13.48 o
  -2  10  17       97.78       89.00      8.80 o
  -1  10  17      341.61      366.21     16.96 o
   0  10  17       37.91       22.45      7.50 o
   1  10  17      343.19      355.24     16.81 o
   2  10  17       97.29      114.62     16.22 o
   3  10  17      163.91      160.03     10.58 o
   4  10  17      282.36      264.15     10.46 o
   5  10  17       93.63      110.80      8.74 o
   6  10  17      396.27      432.04     14.23 o
  -5  11  17       58.97       84.54      6.43 o
  -4  11  17       64.33       64.41      9.72 o
  -3  11  17      210.44      183.18     14.61 o
  -2  11  17      291.17      309.66     16.38 o
  -1  11  17      271.29      318.30     16.70 o
   0  11  17      305.92      268.32     15.47 o
   1  11  17      273.42      310.30     16.45 o
   2  11  17      291.28      301.91     21.33 o
   3  11  17      211.07      224.95     18.13 o
   4  11  17       61.79       75.04      6.78 o
   5  11  17       57.54       69.93      8.64 o
  -4  12  17      299.38      298.02     28.26 o
  -3  12  17       24.99       30.78     10.27 o
  -2  12  17       21.65       30.40     11.68 o
  -1  12  17       86.39       90.29     14.24 o
   0  12  17       34.69       15.30     16.31 o
   1  12  17       88.17       95.77     11.27 o
   2  12  17       22.16       39.60     11.77 o
   3  12  17       23.29       32.13     10.32 o
   4  12  17      296.14      290.82     15.62 o
  -2  13  17       42.68       51.37      9.87 o
  -1  13  17      225.99      225.96     16.27 o
   0  13  17      239.70      312.46     17.66 o
   1  13  17      231.98      217.29     16.05 o
   2  13  17       46.74       55.68     13.25 o
   0   0  18       87.98       72.37      6.19 o
   1   0  18      784.87      842.84     12.81 o
   2   0  18      183.45      147.24      5.37 o
   3   0  18     2003.84     1983.25     21.64 o
   4   0  18        0.12       -2.53      2.53 o
   5   0  18     1230.29     1206.37     16.93 o
   6   0  18      370.00      373.54     10.12 o
   7   0  18      175.93      166.16      7.75 o
   8   0  18      322.00      387.00     10.68 o
   9   0  18        2.43        2.29      4.66 o
  -9   1  18      108.80      122.10      8.55 o
  -8   1  18      178.43      192.82      8.37 o
  -7   1  18      444.34      428.90     12.07 o
  -6   1  18      782.68      786.47     15.00 o
  -5   1  18      728.12      749.21     12.31 o
  -4   1  18      519.15      518.86     10.25 o
  -3   1  18      410.67      379.60      7.35 o
  -2   1  18      137.03      146.90      5.44 o
  -1   1  18      931.45      958.48     13.03 o
   0   1  18      897.76      837.76     11.42 o
   1   1  18      921.78      959.61     13.97 o
   2   1  18      136.94      162.24      7.50 o
   3   1  18      395.76      355.84      7.27 o
   4   1  18      526.35      538.19     10.41 o
   5   1  18      723.86      760.92     12.26 o
   6   1  18      769.49      733.91     15.11 o
   7   1  18      439.92      428.79     10.99 o
   8   1  18      176.47      186.33      8.18 o
   9   1  18      112.10      134.51      8.82 o
  -9   2  18       73.84       71.38      7.20 o
  -8   2  18       71.73       62.19      5.42 o
  -7   2  18      640.61      570.52     12.93 o
  -6   2  18      131.17      129.65      6.91 o
  -5   2  18      163.46      155.93      5.78 o
  -4   2  18      468.40      438.88      9.50 o
  -3   2  18     1463.80     1473.70     17.36 o
  -2   2  18       64.50       78.01      4.02 o
  -1   2  18      873.47      843.88     12.04 o
   0   2  18      332.68      376.18      6.70 o
   1   2  18      872.61      836.70     12.35 o
   2   2  18       56.92       74.35      4.33 o
   3   2  18     1474.31     1481.05     16.88 o
   4   2  18      487.90      463.97      8.06 o
   5   2  18      157.26      163.29      5.27 o
   6   2  18      129.63      133.93      8.06 o
   7   2  18      635.38      572.80     13.67 o
   8   2  18       69.52       57.73      5.46 o
   9   2  18       74.47       80.14      7.32 o
  -9   3  18       22.40       18.97      5.54 o
  -8   3  18       98.13       91.15      6.28 o
  -7   3  18      272.48      260.73      9.17 o
  -6   3  18      561.14      533.33     14.57 o
  -5   3  18        6.08        2.38      2.71 o
  -4   3  18     1621.75     1583.94     21.45 o
  -3   3  18      298.11      288.80      7.34 o
  -2   3  18       85.59       93.29      4.18 o
  -1   3  18      657.30      598.28      9.96 o
   0   3  18        0.64       -2.03      2.03 o
   1   3  18      650.64      602.60     10.03 o
   2   3  18       89.86       97.48      6.16 o
   3   3  18      304.67      297.35      6.56 o
   4   3  18     1628.18     1585.44     18.65 o
   5   3  18        8.25        8.40      2.87 o
   6   3  18      555.69      528.77     16.83 o
   7   3  18      268.48      273.64     10.02 o
   8   3  18       94.99       90.41      6.31 o
   9   3  18       22.97       15.27      5.34 o
  -9   4  18      253.82      278.98     12.16 o
  -8   4  18       88.28       84.68      6.35 o
  -7   4  18      199.31      182.23     12.71 o
  -6   4  18      175.43      162.60      7.86 o
  -5   4  18       69.68       68.48      4.48 o
  -4   4  18      589.98      554.02     11.10 o
  -3   4  18        2.34       -0.73      2.67 o
  -2   4  18       81.41      110.32      4.63 o
  -1   4  18        3.42       -0.41      2.55 o
   0   4  18      510.02      536.32      9.54 o
   1   4  18        3.09        2.32      2.91 o
   2   4  18       77.38      111.84      5.59 o
   3   4  18        2.41       -1.90      2.57 o
   4   4  18      580.60      546.56      9.36 o
   5   4  18       71.09       71.23      6.26 o
   6   4  18      183.13      165.84      7.94 o
   7   4  18      197.16      189.82      8.46 o
   8   4  18       90.92       93.61      6.48 o
   9   4  18      248.18      260.62     11.74 o
  -9   5  18       31.15       27.56      6.20 o
  -8   5  18        4.04        1.01      4.13 o
  -7   5  18      534.40      605.42     14.04 o
  -6   5  18      616.79      651.89     14.38 o
  -5   5  18      247.86      223.45      7.41 o
  -4   5  18     1053.63     1028.92     18.50 o
  -3   5  18      416.88      422.09      9.61 o
  -2   5  18      164.25      183.87      8.53 o
  -1   5  18      187.47      174.30      6.47 o
   0   5  18       26.66       38.18      4.73 o
   1   5  18      185.71      207.63     10.01 o
   2   5  18      166.17      184.54      6.29 o
   3   5  18      410.30      406.50      8.52 o
   4   5  18     1046.81     1032.54     14.80 o
   5   5  18      246.26      248.09      9.67 o
   6   5  18      621.06      641.40     15.44 o
   7   5  18      544.87      623.49     15.23 o
   8   5  18        4.56       13.61      4.80 o
   9   5  18       30.81       30.45      7.21 o
  -8   6  18      145.51      119.73      9.24 o
  -7   6  18       60.30       69.67      6.17 o
  -6   6  18      148.65      145.07      8.00 o
  -5   6  18      439.33      424.17      9.79 o
  -4   6  18       63.48       47.96      4.62 o
  -3   6  18      693.83      651.76     11.33 o
  -2   6  18      194.80      209.87      7.28 o
  -1   6  18     1401.36     1320.90     23.33 o
   0   6  18        5.89       13.52      3.92 o
   1   6  18     1369.00     1288.13     19.52 o
   2   6  18      191.34      208.02      6.87 o
   3   6  18      710.26      659.56     11.93 o
   4   6  18       64.67       56.78      4.24 o
   5   6  18      438.34      412.44     16.64 o
   6   6  18      150.47      141.84      8.47 o
   7   6  18       63.32       69.52      6.57 o
   8   6  18      150.57      144.92     10.82 o
  -8   7  18      141.20      157.16     10.71 o
  -7   7  18      125.78      134.45      8.11 o
  -6   7  18       98.80       96.46      6.99 o
  -5   7  18      578.55      578.23     11.84 o
  -4   7  18        2.72       -0.69      3.43 o
  -3   7  18      257.67      265.03      7.65 o
  -2   7  18      358.31      362.30     18.29 o
  -1   7  18      704.60      690.56     17.54 o
   0   7  18      252.42      271.01     10.37 o
   1   7  18      692.51      638.27     14.83 o
   2   7  18      360.45      352.99      8.73 o
   3   7  18      264.17      277.53      8.62 o
   4   7  18        3.11       -3.26      3.26 o
   5   7  18      570.75      544.80     13.60 o
   6   7  18       99.27       85.87      6.77 o
   7   7  18      124.06      145.24      8.91 o
   8   7  18      135.23      178.91     11.52 o
  -7   8  18      169.37      176.91      9.99 o
  -6   8  18       29.82       39.08      6.78 o
  -5   8  18      319.00      322.75      9.27 o
  -4   8  18      133.50      129.31      6.82 o
  -3   8  18      628.51      673.90     12.89 o
  -2   8  18       53.37       56.41      6.64 o
  -1   8  18      324.10      307.65     15.23 o
   0   8  18      662.04      649.00     22.16 o
   1   8  18      322.43      318.32     12.50 o
   2   8  18       55.68       69.04      5.47 o
   3   8  18      631.98      668.99     14.14 o
   4   8  18      135.09      138.01      6.67 o
   5   8  18      322.23      339.39     16.67 o
   6   8  18       28.06       32.48      7.98 o
   7   8  18      162.18      169.93      9.95 o
  -7   9  18        7.86       11.82      8.36 o
  -6   9  18      104.60      114.52      8.04 o
  -5   9  18      140.01      162.37      7.43 o
  -4   9  18      434.32      451.02     12.91 o
  -3   9  18      357.22      350.55     17.52 o
  -2   9  18      196.28      186.68     11.60 o
  -1   9  18       54.82       34.39      7.81 o
   0   9  18        4.27       -3.15      5.57 o
   1   9  18       55.94       60.24      8.88 o
   2   9  18      194.07      192.19     13.39 o
   3   9  18      350.75      370.74     10.83 o
   4   9  18      441.80      445.39     12.57 o
   5   9  18      145.15      175.10     10.15 o
   6   9  18      101.12      112.96      8.74 o
   7   9  18        7.13       18.92      7.41 o
  -6  10  18       50.62       33.26      6.51 o
  -5  10  18       49.95       51.61      5.21 o
  -4  10  18       84.86       84.63      8.04 o
  -3  10  18       44.83       33.76      8.75 o
  -2  10  18      188.79      197.36     19.92 o
  -1  10  18      121.70      124.83     22.22 o
   0  10  18      712.89      762.90     34.47 o
   1  10  18      116.85      127.97     19.06 o
   2  10  18      181.16      194.86     18.41 o
   3  10  18       45.10       54.99     10.36 o
   4  10  18       81.89       80.04      6.85 o
   5  10  18       48.57       51.77      8.02 o
   6  10  18       54.07       35.94      8.28 o
  -5  11  18       54.21       63.45      7.65 o
  -4  11  18      348.05      382.92     29.17 o
  -3  11  18       58.24       54.35     11.81 o
  -2  11  18      199.48      187.52     14.37 o
  -1  11  18      104.06      110.37     11.67 o
   0  11  18      141.88      136.19     12.58 o
   1  11  18      103.13      120.26     12.27 o
   2  11  18      200.67      188.69     18.47 o
   3  11  18       59.32       62.91     11.96 o
   4  11  18      347.69      420.32     15.45 o
   5  11  18       53.50       53.45      8.27 o
  -3  12  18        8.11       19.93      9.60 o
  -2  12  18       19.55       12.40      7.81 o
  -1  12  18      260.97      239.16     16.56 o
   0  12  18        2.14        5.24      7.24 o
   1  12  18      266.11      236.77     16.15 o
   2  12  18       18.10       13.73      9.81 o
   3  12  18        8.68       15.75      9.70 o
   0  13  18       22.80       -6.38      7.53 o
   1   0  19      103.19       85.62      4.96 o
   2   0  19      648.78      644.94     10.23 o
   3   0  19       53.48       76.37      4.17 o
   4   0  19        7.54        0.33      2.94 o
   5   0  19     1190.74     1156.08     16.89 o
   6   0  19       17.23        9.12      4.61 o
   7   0  19      957.11      976.25     17.80 o
   8   0  19       26.00       18.08      5.35 o
   9   0  19        1.36       -1.86      4.57 o
  -9   1  19       28.92       21.34      5.71 o
  -8   1  19       12.00       11.60      4.26 o
  -7   1  19       58.31       56.95      7.10 o
  -6   1  19      300.96      299.53      9.45 o
  -5   1  19      456.28      457.04      9.52 o
  -4   1  19      579.31      581.59     11.36 o
  -3   1  19     2305.40     2317.09     24.88 o
  -2   1  19      110.39      107.04      6.09 o
  -1   1  19     1008.78     1020.62     14.61 o
   0   1  19       32.11       32.14      3.38 o
   1   1  19     1007.18     1013.91     15.70 o
   2   1  19      118.29      116.59      4.86 o
   3   1  19     2332.07     2337.24     24.95 o
   4   1  19      588.57      613.27     11.57 o
   5   1  19      467.94      466.41     11.08 o
   6   1  19      297.70      284.49      9.39 o
   7   1  19       56.96       55.94      5.51 o
   8   1  19       12.64       17.65      4.23 o
   9   1  19       28.05       21.98      5.44 o
  -9   2  19       22.07       13.84      5.40 o
  -8   2  19      143.70      149.10      7.76 o
  -7   2  19      153.65      149.00      7.69 o
  -6   2  19     1114.16     1092.18     19.13 o
  -5   2  19      761.18      706.81     12.28 o
  -4   2  19      384.42      395.27      9.29 o
  -3   2  19      756.49      712.88     10.92 o
  -2   2  19      382.92      382.00      8.52 o
  -1   2  19      254.24      234.53      6.73 o
   0   2  19      120.63      141.50      5.75 o
   1   2  19      258.42      252.98      7.05 o
   2   2  19      380.23      389.11      8.62 o
   3   2  19      750.46      711.53     10.62 o
   4   2  19      379.76      408.22      9.62 o
   5   2  19      749.85      693.76     11.99 o
   6   2  19     1108.46     1072.07     18.95 o
   7   2  19      149.93      135.81      7.38 o
   8   2  19      143.81      145.94      7.61 o
   9   2  19       22.41       21.52      5.59 o
  -9   3  19       72.54       57.14      7.04 o
  -8   3  19        5.95        7.03      4.09 o
  -7   3  19       81.39       69.30      5.95 o
  -6   3  19      283.58      273.85     10.60 o
  -5   3  19      641.16      638.46     12.60 o
  -4   3  19      704.53      725.06     13.10 o
  -3   3  19      976.12      949.82     14.27 o
  -2   3  19      990.44     1004.76     14.00 o
  -1   3  19      492.37      459.48      9.85 o
   0   3  19        0.42        0.22      3.38 o
   1   3  19      483.16      453.28      9.75 o
   2   3  19      985.12     1034.15     15.27 o
   3   3  19      977.30      922.67     12.59 o
   4   3  19      704.00      729.29     11.13 o
   5   3  19      625.56      621.05     14.12 o
   6   3  19      286.13      265.12      9.44 o
   7   3  19       84.17       78.60      6.17 o
   8   3  19        6.53        5.47      3.96 o
   9   3  19       70.85       78.40      7.65 o
  -9   4  19        0.33       -3.61      4.87 o
  -8   4  19      110.90      132.02      9.62 o
  -7   4  19      531.22      551.19     18.45 o
  -6   4  19      503.45      482.87     12.34 o
  -5   4  19      302.56      272.50      7.81 o
  -4   4  19      350.29      329.50      8.87 o
  -3   4  19      770.10      792.01     13.02 o
  -2   4  19      906.98      900.32     13.17 o
  -1   4  19      398.64      428.37     10.36 o
   0   4  19      330.89      298.34     10.82 o
   1   4  19      380.65      387.47     12.07 o
   2   4  19      908.35      900.07     13.32 o
   3   4  19      788.52      807.28     12.56 o
   4   4  19      349.56      335.24      7.81 o
   5   4  19      310.48      284.14      7.60 o
   6   4  19      509.24      474.88     12.17 o
   7   4  19      533.31      572.06     13.62 o
   8   4  19      115.20      138.77      8.48 o
   9   4  19        0.45        4.88      5.09 o
  -8   5  19       83.75       47.68      6.99 o
  -7   5  19       44.37       44.53      5.51 o
  -6   5  19      182.45      202.54      9.39 o
  -5   5  19      637.17      641.89     12.36 o
  -4   5  19      326.48      348.95      9.15 o
  -3   5  19     1182.32     1132.25     16.66 o
  -2   5  19       35.61       44.23      4.24 o
  -1   5  19       71.81       72.35      5.43 o
   0   5  19      186.72      217.38      9.32 o
   1   5  19       67.20       70.59      6.17 o
   2   5  19       34.45       38.96      4.06 o
   3   5  19     1200.90     1168.48     16.03 o
   4   5  19      316.79      327.43      7.49 o
   5   5  19      635.28      643.42     11.67 o
   6   5  19      180.15      194.88      8.86 o
   7   5  19       43.24       35.10      5.20 o
   8   5  19       82.99       83.70      8.02 o
  -8   6  19       76.71       78.74     10.68 o
  -7   6  19      102.78       71.03      6.56 o
  -6   6  19       16.98       15.27      4.72 o
  -5   6  19      658.76      698.18     13.12 o
  -4   6  19      309.37      318.81      9.21 o
  -3   6  19     1311.15     1211.00     17.60 o
  -2   6  19      643.03      630.43     12.70 o
  -1   6  19       81.37       90.79      7.54 o
   0   6  19      354.34      305.75     10.85 o
   1   6  19       79.27       87.16      6.08 o
   2   6  19      636.63      625.32     11.77 o
   3   6  19     1319.91     1238.39     17.94 o
   4   6  19      323.07      340.94      8.47 o
   5   6  19      641.72      661.70     12.84 o
   6   6  19       16.31       23.10      5.43 o
   7   6  19      100.09       87.31      7.19 o
   8   6  19       79.57       83.49     13.40 o
  -7   7  19        1.41        3.79      5.41 o
  -6   7  19      262.09      245.32     10.39 o
  -5   7  19      194.94      197.85      8.12 o
  -4   7  19      151.25      144.05      7.12 o
  -3   7  19      535.03      506.04     10.77 o
  -2   7  19      224.99      241.74     12.87 o
  -1   7  19        1.86        4.67      4.62 o
   0   7  19        2.14        8.65      4.40 o
   1   7  19        1.76        3.69      5.47 o
   2   7  19      226.56      233.00      8.52 o
   3   7  19      539.61      534.29     11.74 o
   4   7  19      152.11      168.46      9.23 o
   5   7  19      203.45      197.42      8.46 o
   6   7  19      258.25      249.77     13.64 o
   7   7  19        1.33        0.23      4.81 o
  -7   8  19       91.40      100.31      9.22 o
  -6   8  19      124.25      113.87      8.40 o
  -5   8  19       16.83       14.40      4.36 o
  -4   8  19      134.66      130.73      7.46 o
  -3   8  19      470.12      481.02     21.42 o
  -2   8  19      213.88      196.29     11.98 o
  -1   8  19      277.47      287.13     21.22 o
   0   8  19       23.09       35.88      7.59 o
   1   8  19      286.44      305.28     12.40 o
   2   8  19      216.26      203.91      9.02 o
   3   8  19      463.74      440.95     11.64 o
   4   8  19      136.80      126.97      7.64 o
   5   8  19       16.08       13.55      5.10 o
   6   8  19      119.89      122.34      8.05 o
   7   8  19       90.99      104.96     11.05 o
  -6   9  19       41.63       42.16      6.93 o
  -5   9  19       74.10       78.21      5.81 o
  -4   9  19      474.01      486.51     12.63 o
  -3   9  19       34.67       24.45      7.90 o
  -2   9  19      168.00      156.82     12.53 o
  -1   9  19       30.46       51.22      8.61 o
   0   9  19        1.58       13.95      6.93 o
   1   9  19       32.08       34.83      8.12 o
   2   9  19      167.03      183.36     17.74 o
   3   9  19       33.56       37.80      5.93 o
   4   9  19      477.36      502.33     13.53 o
   5   9  19       77.61       96.36      9.42 o
   6   9  19       42.22       29.37      6.64 o
  -5  10  19       19.52       18.35      4.56 o
  -4  10  19      129.33      150.01     12.94 o
  -3  10  19       54.06       68.20     10.14 o
  -2  10  19      331.31      324.47     20.40 o
  -1  10  19      619.87      580.55     30.49 o
   0  10  19      131.44      134.53     15.00 o
   1  10  19      613.09      641.37     23.34 o
   2  10  19      322.72      295.60     21.19 o
   3  10  19       49.02       55.92     11.65 o
   4  10  19      133.50      163.81      9.71 o
   5  10  19       19.83       10.80      6.53 o
  -4  11  19       96.64      105.03     11.77 o
  -3  11  19       72.33       92.45     14.45 o
  -2  11  19       58.88       52.06      9.83 o
  -1  11  19       90.32      103.19     11.68 o
   0  11  19        4.86        4.93      7.02 o
   1  11  19       92.75      111.38     12.05 o
   2  11  19       59.10       55.25     12.36 o
   3  11  19       71.03       84.15     13.37 o
   4  11  19       99.20      118.08     10.99 o
  -2  12  19      221.96      227.58     28.42 o
  -1  12  19       29.28       41.54      9.28 o
   0  12  19      393.68      387.27     19.23 o
   1  12  19       30.04       40.52     16.28 o
   2  12  19      226.76      217.57     20.80 o
   0   0  20     2007.76     2296.11     53.44 o
   1   0  20      213.54      165.52      7.96 o
   2   0  20        9.71       -1.26      3.20 o
   3   0  20      147.85      148.96      5.59 o
   4   0  20     1709.82     1709.72     23.23 o
   5   0  20        1.24       -0.63      2.76 o
   6   0  20     1462.85     1514.60     24.18 o
   7   0  20        2.86        1.31      3.93 o
   8   0  20      110.00       87.66      6.52 o
   9   0  20       11.02        8.24      5.42 o
  -9   1  20       53.07       72.67      7.58 o
  -8   1  20       58.66       61.09      5.71 o
  -7   1  20       51.04       37.63      5.07 o
  -6   1  20        9.67        8.76      4.20 o
  -5   1  20      209.49      199.44      6.83 o
  -4   1  20      435.14      428.46      9.97 o
  -3   1  20     1055.29     1066.25     14.39 o
  -2   1  20      999.99     1039.15     15.20 o
  -1   1  20        4.01       17.67      3.89 o
   0   1  20     1364.38     1436.81     26.62 o
   1   1  20        5.24       25.24      4.64 o
   2   1  20     1032.08     1097.43     15.40 o
   3   1  20     1059.28     1090.01     14.50 o
   4   1  20      428.45      436.65      9.98 o
   5   1  20      203.81      198.74      6.84 o
   6   1  20       10.09        2.13      4.22 o
   7   1  20       49.62       39.20      5.08 o
   8   1  20       62.64       59.29      5.73 o
   9   1  20       52.46       63.39      7.34 o
  -9   2  20        0.23       -4.87      4.87 o
  -8   2  20        2.59        2.71      4.29 o
  -7   2  20      534.05      548.75     13.27 o
  -6   2  20      759.33      730.38     15.34 o
  -5   2  20     1432.13     1406.27     20.92 o
  -4   2  20      371.96      375.99      9.41 o
  -3   2  20      417.73      403.56      8.23 o
  -2   2  20     1079.02     1065.69     15.43 o
  -1   2  20      139.24      125.46      6.33 o
   0   2  20       15.06       12.32      3.97 o
   1   2  20      147.90      118.70      6.98 o
   2   2  20     1086.03     1104.46     16.18 o
   3   2  20      429.92      431.25      8.28 o
   4   2  20      372.60      391.77      7.98 o
   5   2  20     1419.70     1402.12     19.84 o
   6   2  20      753.53      722.81     15.28 o
   7   2  20      532.99      548.33     13.17 o
   8   2  20        2.83        0.19      4.33 o
   9   2  20        0.26       -4.84      4.84 o
  -8   3  20       63.94       55.22      6.50 o
  -7   3  20       41.55       41.66      5.41 o
  -6   3  20      143.40      133.38      7.60 o
  -5   3  20      425.90      427.66      9.79 o
  -4   3  20       16.94       12.25      3.60 o
  -3   3  20     1354.99     1368.56     18.71 o
  -2   3  20       65.17       63.02      4.43 o
  -1   3  20      989.25     1008.93     20.54 o
   0   3  20      827.49      768.18     17.17 o
   1   3  20      989.46     1041.95     17.55 o
   2   3  20       62.73       54.98      4.45 o
   3   3  20     1363.87     1378.71     16.72 o
   4   3  20       18.30       18.81      3.16 o
   5   3  20      426.36      428.46      9.55 o
   6   3  20      146.07      140.02      7.76 o
   7   3  20       42.92       47.77      5.55 o
   8   3  20       66.03       51.80      9.74 o
  -8   4  20      119.76       93.21      8.61 o
  -7   4  20      383.04      410.25     15.92 o
  -6   4  20      126.00      121.52     10.18 o
  -5   4  20     1056.09     1000.39     16.11 o
  -4   4  20      283.22      303.03      8.76 o
  -3   4  20     1624.62     1571.74     20.78 o
  -2   4  20      518.15      541.77     10.41 o
  -1   4  20      628.41      604.63     14.03 o
   0   4  20        2.67        8.75      4.65 o
   1   4  20      620.38      620.57     13.96 o
   2   4  20      521.77      553.11     10.71 o
   3   4  20     1604.15     1580.08     19.90 o
   4   4  20      276.04      285.57      7.43 o
   5   4  20     1058.37      971.87     19.74 o
   6   4  20      124.66      123.65      7.49 o
   7   4  20      382.29      423.74     11.92 o
   8   4  20      123.55      113.71      9.01 o
  -8   5  20      126.19      125.73      9.66 o
  -7   5  20       42.75       42.36      5.57 o
  -6   5  20       66.15       66.11      6.23 o
  -5   5  20      177.49      164.98      7.01 o
  -4   5  20      804.95      771.45     14.42 o
  -3   5  20      152.95      149.85      6.63 o
  -2   5  20      517.25      572.18     12.94 o
  -1   5  20       24.63       24.29      4.50 o
   0   5  20       64.73       51.41      5.82 o
   1   5  20       28.16       33.11      4.78 o
   2   5  20      509.60      551.81     11.10 o
   3   5  20      148.72      146.19      6.09 o
   4   5  20      824.64      827.51     12.98 o
   5   5  20      180.72      171.75      6.54 o
   6   5  20       65.13       60.34      6.31 o
   7   5  20       43.16       44.70      5.72 o
   8   5  20      126.22      142.52      9.93 o
  -7   6  20       39.06       43.63      6.39 o
  -6   6  20      750.68      717.90     16.14 o
  -5   6  20      487.23      535.29     11.56 o
  -4   6  20      385.36      411.31     10.49 o
  -3   6  20       33.84       31.84      4.29 o
  -2   6  20       23.15       14.95      4.63 o
  -1   6  20      118.43       98.96      8.02 o
   0   6  20       74.26       68.73      6.53 o
   1   6  20      113.64      103.88      7.67 o
   2   6  20       23.46       20.87      4.92 o
   3   6  20       30.56       27.75      4.30 o
   4   6  20      388.42      406.91      9.06 o
   5   6  20      488.51      506.29     10.73 o
   6   6  20      737.60      711.93     15.92 o
   7   6  20       39.79       47.80      5.80 o
   8   6  20      106.10       82.36     17.90 o
  -7   7  20        1.05        6.41      5.79 o
  -6   7  20        4.38        8.65      4.69 o
  -5   7  20      352.35      387.93     10.16 o
  -4   7  20       52.47       55.80      5.26 o
  -3   7  20      185.32      163.72      8.67 o
  -2   7  20      522.37      496.84     15.49 o
  -1   7  20       12.05       18.02      5.92 o
   0   7  20        7.57        6.90      5.03 o
   1   7  20       12.87       15.12      5.32 o
   2   7  20      519.47      512.61     13.01 o
   3   7  20      189.09      177.52      8.10 o
   4   7  20       53.38       61.38      5.16 o
   5   7  20      348.61      369.29      9.09 o
   6   7  20        4.35       -0.41      4.62 o
   7   7  20        1.01        3.13      6.18 o
  -6   8  20      201.91      226.22     10.58 o
  -5   8  20      112.48      120.30      6.68 o
  -4   8  20      338.97      358.21     11.16 o
  -3   8  20       50.60       35.10      8.37 o
  -2   8  20      362.92      352.98     14.69 o
  -1   8  20       99.67       86.16     10.16 o
   0   8  20       83.98      101.06     10.57 o
   1   8  20       98.36       88.26     15.30 o
   2   8  20      361.91      365.94     30.57 o
   3   8  20       51.12       53.02      5.93 o
   4   8  20      337.96      327.46     11.31 o
   5   8  20      108.87       94.89      7.72 o
   6   8  20      208.01      229.66     11.96 o
  -6   9  20        7.96        2.27      5.56 o
  -5   9  20        5.02       10.78      4.46 o
  -4   9  20      127.82       91.69     10.98 o
  -3   9  20      213.72      231.92     15.23 o
  -2   9  20       18.53       19.94      7.11 o
  -1   9  20       67.89       62.96     10.54 o
   0   9  20        1.55        1.09      6.86 o
   1   9  20       71.43       80.00     10.16 o
   2   9  20       17.36       39.60     10.67 o
   3   9  20      213.33      232.92     11.12 o
   4   9  20      129.12      107.59     12.02 o
   5   9  20        6.00        7.21      6.03 o
   6   9  20        7.77        2.14      7.02 o
  -5  10  20      335.50      311.67     15.47 o
  -4  10  20      300.40      319.45     27.75 o
  -3  10  20       47.81       36.86     10.83 o
  -2  10  20      292.02      287.49     18.05 o
  -1  10  20        4.77        6.26      6.82 o
   0  10  20        7.21        1.92      8.11 o
   1  10  20        4.49        1.57      6.83 o
   2  10  20      289.18      278.85     20.77 o
   3  10  20       47.02       51.68     11.45 o
   4  10  20      304.89      360.46     14.98 o
   5  10  20      337.52      335.03     15.45 o
  -3  11  20       12.35       15.98      9.63 o
  -2  11  20       27.47       13.33      7.91 o
  -1  11  20       51.09       50.15      9.51 o
   0  11  20       19.44       10.11      7.41 o
   1  11  20       52.15       39.55      9.26 o
   2  11  20       27.38        8.23      9.49 o
   3  11  20       11.25       18.21      9.75 o
  -1  12  20      137.52      157.46     17.10 o
   0  12  20        0.97        2.55      7.52 o
   1  12  20      141.43      172.50     14.57 o
   1   0  21        1.28       -3.37      3.37 o
   2   0  21      928.41      880.14     13.79 o
   3   0  21      100.07      100.59      4.96 o
   4   0  21      533.41      555.46     11.72 o
   5   0  21       95.53       91.87      5.72 o
   6   0  21       38.95       39.48      5.29 o
   7   0  21      208.67      196.03      9.02 o
   8   0  21       52.82       48.00      6.90 o
  -8   1  21      171.19      185.03     13.25 o
  -7   1  21       95.50       95.50      6.85 o
  -6   1  21      725.53      721.96     15.55 o
  -5   1  21      432.46      405.76      9.55 o
  -4   1  21     1081.49     1086.93     17.27 o
  -3   1  21      984.99      971.74     13.82 o
  -2   1  21      139.40      119.05      5.61 o
  -1   1  21      649.72      635.43     16.61 o
   0   1  21      109.37      110.37      9.66 o
   1   1  21      647.65      616.29     15.58 o
   2   1  21      147.99      129.26      5.80 o
   3   1  21      986.80      988.54     13.91 o
   4   1  21     1079.68     1075.35     17.25 o
   5   1  21      430.50      409.41     11.92 o
   6   1  21      711.99      723.82     15.50 o
   7   1  21       91.96       90.24      6.74 o
   8   1  21      172.89      221.67     11.68 o
  -8   2  21       32.36       21.60     10.15 o
  -7   2  21       71.73       81.36      6.56 o
  -6   2  21       86.37      102.76      7.06 o
  -5   2  21       79.46       66.94      4.92 o
  -4   2  21      647.95      651.15     12.90 o
  -3   2  21      339.33      347.74      7.85 o
  -2   2  21      580.17      577.53     10.87 o
  -1   2  21       29.27       32.55      4.69 o
   0   2  21      948.81      891.02     21.17 o
   1   2  21       24.95       32.49      5.17 o
   2   2  21      582.19      576.49     11.94 o
   3   2  21      342.53      350.55      7.70 o
   4   2  21      650.57      675.92     11.36 o
   5   2  21       79.46       71.68      5.22 o
   6   2  21       87.41       96.92      7.63 o
   7   2  21       71.98       79.17      6.86 o
   8   2  21       33.79       47.16      8.51 o
  -8   3  21        1.60       -2.41      4.93 o
  -7   3  21      503.78      479.78     12.84 o
  -6   3  21       30.20       41.59      5.31 o
  -5   3  21      963.79     1016.03     16.33 o
  -4   3  21      404.54      407.39     10.08 o
  -3   3  21      377.08      356.50      8.97 o
  -2   3  21       12.97       12.99      3.59 o
  -1   3  21      148.64      156.55      8.47 o
   0   3  21       62.33       48.52      6.28 o
   1   3  21      151.80      156.60      7.86 o
   2   3  21       12.68       13.74      3.80 o
   3   3  21      382.17      388.26      8.06 o
   4   3  21      407.25      397.69      8.61 o
   5   3  21      961.82      978.22     17.23 o
   6   3  21       29.97       39.39      5.36 o
   7   3  21      503.62      478.90     12.82 o
   8   3  21        1.42        9.25      5.41 o
  -8   4  21       19.45       15.44      5.84 o
  -7   4  21      157.70      137.34      8.06 o
  -6   4  21       85.14       95.04      7.02 o
  -5   4  21       22.12       22.70      3.98 o
  -4   4  21      715.79      685.25     14.33 o
  -3   4  21      263.88      275.40      8.04 o
  -2   4  21      213.44      186.75      9.07 o
  -1   4  21      188.34      204.54      9.77 o
   0   4  21        0.59        6.29      4.61 o
   1   4  21      197.30      195.54     18.07 o
   2   4  21      218.58      204.78      7.35 o
   3   4  21      258.34      281.65      8.32 o
   4   4  21      711.01      660.49     11.57 o
   5   4  21       22.82       22.60      3.74 o
   6   4  21       89.00      103.21      7.65 o
   7   4  21      156.64      127.53      7.89 o
   8   4  21       19.81       11.38      5.50 o
  -7   5  21       66.94       92.55      7.76 o
  -6   5  21      220.43      214.63      9.88 o
  -5   5  21      689.51      703.67     13.78 o
  -4   5  21      553.68      512.85     11.74 o
  -3   5  21      531.46      531.64     11.00 o
  -2   5  21        3.78        1.48      5.47 o
  -1   5  21      400.11      407.69     12.69 o
   0   5  21        6.58        9.66      4.54 o
   1   5  21      402.98      379.53     13.53 o
   2   5  21        4.38        6.89      3.60 o
   3   5  21      520.06      528.28     11.77 o
   4   5  21      542.84      523.55     10.29 o
   5   5  21      691.02      697.96     13.01 o
   6   5  21      231.45      219.89      9.83 o
   7   5  21       67.36       78.84      7.46 o
  -7   6  21      105.40      109.77      8.62 o
  -6   6  21      147.37      138.72      8.28 o
  -5   6  21      174.26      153.00      7.23 o
  -4   6  21       84.70       97.06      7.32 o
  -3   6  21       83.94       80.57      6.78 o
  -2   6  21      333.60      330.50     20.10 o
  -1   6  21      178.84      220.56     12.36 o
   0   6  21      133.91      128.28      8.44 o
   1   6  21      185.17      202.08     11.19 o
   2   6  21      332.00      350.11     10.11 o
   3   6  21       82.51       92.48      6.27 o
   4   6  21       81.20       74.66      4.97 o
   5   6  21      176.38      160.21      9.24 o
   6   6  21      144.41      142.28      8.43 o
   7   6  21      100.27      112.00      9.94 o
  -6   7  21      369.75      373.55     12.21 o
  -5   7  21        7.23        2.53      4.38 o
  -4   7  21      652.87      684.05     15.03 o
  -3   7  21       78.35       91.33      7.97 o
  -2   7  21      242.60      257.45     13.18 o
  -1   7  21      229.33      190.89     20.43 o
   0   7  21       95.70       87.63      8.94 o
   1   7  21      228.19      207.78     11.55 o
   2   7  21      245.27      244.61     12.14 o
   3   7  21       78.68      100.60      7.15 o
   4   7  21      648.75      686.57     13.90 o
   5   7  21        6.62        5.15      4.56 o
   6   7  21      378.10      381.88     11.72 o
   7   7  21      106.33      126.85     20.55 o
  -6   8  21      145.47      132.15      9.54 o
  -5   8  21        8.26        5.71      3.97 o
  -4   8  21      289.96      323.78     14.12 o
  -3   8  21       38.78       15.01      7.65 o
  -2   8  21       90.63       86.46     10.34 o
  -1   8  21       39.17       35.80      8.03 o
   0   8  21      129.77       88.38     10.49 o
   1   8  21       39.05       34.58      6.73 o
   2   8  21       93.51       81.65     10.03 o
   3   8  21       39.15       30.22      7.07 o
   4   8  21      283.29      318.44     11.31 o
   5   8  21        7.71        1.06      5.79 o
   6   8  21      150.01      149.38      9.97 o
  -5   9  21      254.36      276.09     15.38 o
  -4   9  21      347.04      311.67     17.20 o
  -3   9  21       30.23       22.80      9.99 o
  -2   9  21      122.48      148.29     12.70 o
  -1   9  21       12.68        3.08      6.76 o
   0   9  21       73.78       71.40     10.03 o
   1   9  21       12.46       -1.45      7.27 o
   2   9  21      118.12      131.02     16.22 o
   3   9  21       29.25       26.00      7.58 o
   4   9  21      349.74      310.71     13.54 o
   5   9  21      258.23      270.37     14.49 o
  -4  10  21       37.26       16.96      7.98 o
  -3  10  21       93.07       73.85     13.18 o
  -2  10  21       22.72       11.84      7.55 o
  -1  10  21       61.27       69.63     10.41 o
   0  10  21      135.75      125.48     12.56 o
   1  10  21       60.70       74.74     12.26 o
   2  10  21       22.16       17.94     10.14 o
   3  10  21       87.62       80.32     13.00 o
   4  10  21       37.97       21.42      8.38 o
  -2  11  21       43.49       56.03      9.88 o
  -1  11  21       54.01       47.21     14.37 o
   0  11  21       53.88       52.00      9.95 o
   1  11  21       51.27       47.31      9.50 o
   2  11  21       43.38       33.79     11.75 o
   0   0  22       93.25      131.97     15.14 o
   1   0  22      192.10      166.09      9.79 o
   2   0  22      190.60      223.97      8.55 o
   3   0  22      535.25      554.58     10.09 o
   4   0  22      154.74      157.03      7.11 o
   5   0  22      216.70      207.52      7.45 o
   6   0  22      382.40      392.23     11.68 o
   7   0  22        6.15       11.23      4.44 o
   8   0  22      275.21      330.10     19.46 o
  -8   1  22       20.21       25.31      6.37 o
  -7   1  22      152.79      159.14     11.12 o
  -6   1  22      276.54      282.68     10.26 o
  -5   1  22      425.12      436.77     10.10 o
  -4   1  22       83.23       75.32      5.47 o
  -3   1  22      203.39      204.57      6.59 o
  -2   1  22       65.21       65.67      5.23 o
  -1   1  22      212.97      191.85     13.29 o
   0   1  22      117.22      127.61     10.62 o
   1   1  22      211.29      189.97     10.56 o
   2   1  22       67.00       71.54      5.36 o
   3   1  22      201.37      187.57      6.44 o
   4   1  22       85.00       82.58      7.15 o
   5   1  22      421.62      414.19      9.84 o
   6   1  22      272.94      266.92     12.24 o
   7   1  22      155.58      168.51      8.65 o
   8   1  22       19.72       25.02      6.38 o
  -8   2  22       19.20        7.09      5.59 o
  -7   2  22       28.33       38.72      5.55 o
  -6   2  22       60.80       53.40      5.77 o
  -5   2  22       13.00        5.81      3.27 o
  -4   2  22      764.93      760.50     14.32 o
  -3   2  22      399.57      392.83      8.50 o
  -2   2  22      539.50      543.73     12.05 o
  -1   2  22      464.98      487.87     13.66 o
   0   2  22      140.26      157.88      9.52 o
   1   2  22      466.61      499.69     16.05 o
   2   2  22      525.50      541.22     12.56 o
   3   2  22      408.36      400.75      8.35 o
   4   2  22      770.35      771.83     12.64 o
   5   2  22       11.45        3.28      3.71 o
   6   2  22       59.60       54.53      6.02 o
   7   2  22       29.83       30.48      5.31 o
   8   2  22       19.60       16.08      6.11 o
  -8   3  22      100.94      120.62     20.41 o
  -7   3  22        6.73        8.65      5.17 o
  -6   3  22      210.98      199.83      9.52 o
  -5   3  22      228.63      209.28      7.69 o
  -4   3  22      524.41      537.57     11.87 o
  -3   3  22       37.69       24.81      3.98 o
  -2   3  22      526.30      562.06     12.39 o
  -1   3  22      374.09      372.01     12.09 o
   0   3  22      188.74      194.36     10.61 o
   1   3  22      370.63      382.10     13.51 o
   2   3  22      534.24      563.50     12.51 o
   3   3  22       40.55       41.06      6.14 o
   4   3  22      517.69      532.88     10.25 o
   5   3  22      224.32      188.51      7.22 o
   6   3  22      211.84      211.80      9.62 o
   7   3  22        5.87        8.49      4.59 o
   8   3  22      102.19      129.65     20.92 o
  -7   4  22       38.11       22.78      5.88 o
  -6   4  22       17.18       12.00      4.66 o
  -5   4  22       62.27       48.15      4.80 o
  -4   4  22      574.16      569.76     12.33 o
  -3   4  22      379.01      388.31     10.76 o
  -2   4  22      147.29      149.05      8.54 o
  -1   4  22       40.24       49.50      6.54 o
   0   4  22      613.24      674.49     18.40 o
   1   4  22       40.12       44.52      6.39 o
   2   4  22      158.53      160.28      7.51 o
   3   4  22      387.85      398.56      9.32 o
   4   4  22      567.13      546.31     17.71 o
   5   4  22       59.36       45.48      4.50 o
   6   4  22       15.35       17.59      4.91 o
   7   4  22       37.54       26.40      7.83 o
  -7   5  22      141.94      145.90     10.56 o
  -6   5  22      234.26      267.46     11.52 o
  -5   5  22      850.96      883.49     15.92 o
  -4   5  22      547.66      568.31     12.63 o
  -3   5  22       69.42       79.39      6.69 o
  -2   5  22      296.24      262.16     13.05 o
  -1   5  22       27.34       36.82      7.32 o
   0   5  22        1.41        2.26      4.74 o
   1   5  22       24.21       26.20      6.03 o
   2   5  22      292.37      287.18     13.98 o
   3   5  22       66.21       71.33      5.82 o
   4   5  22      553.64      567.56     13.56 o
   5   5  22      846.48      889.21     16.32 o
   6   5  22      237.58      289.79     14.73 o
   7   5  22      145.34      181.17     11.38 o
  -6   6  22       15.02       10.96      5.14 o
  -5   6  22      350.89      395.72     10.46 o
  -4   6  22      183.82      207.95      9.28 o
  -3   6  22      292.90      263.21     10.50 o
  -2   6  22      175.61      154.16     16.40 o
  -1   6  22      230.16      207.38     14.61 o
   0   6  22      131.39      117.19      9.09 o
   1   6  22      231.90      205.67     11.68 o
   2   6  22      175.05      170.19     10.62 o
   3   6  22      292.52      264.53     10.30 o
   4   6  22      184.13      195.26      7.84 o
   5   6  22      361.41      403.16      9.87 o
   6   6  22       15.59       15.50      5.16 o
  -6   7  22       19.66       13.75      5.91 o
  -5   7  22        8.88       -0.12      3.65 o
  -4   7  22       38.32       24.70      6.11 o
  -3   7  22      345.88      434.60     16.30 o
  -2   7  22      202.54      238.19     15.50 o
  -1   7  22      285.01      254.13     15.46 o
   0   7  22       58.87       46.69      6.96 o
   1   7  22      292.78      265.42     17.78 o
   2   7  22      200.47      183.68     22.86 o
   3   7  22      345.44      409.58     14.35 o
   4   7  22       39.17       19.68      4.50 o
   5   7  22        8.13       -5.45      5.45 o
   6   7  22       20.98        0.25      5.08 o
  -5   8  22       33.42       23.27      5.40 o
  -4   8  22      220.38      217.80     14.91 o
  -3   8  22      134.86      125.91     12.74 o
  -2   8  22        9.06        5.41      6.79 o
  -1   8  22      178.27      156.76     16.13 o
   0   8  22       31.77       19.57     11.93 o
   1   8  22      179.72      150.56     10.67 o
   2   8  22        9.12        9.32      7.06 o
   3   8  22      136.60      160.19     12.49 o
   4   8  22      214.66      197.98      8.64 o
   5   8  22       33.35       22.91      7.30 o
  -4   9  22      172.30      150.87     13.52 o
  -3   9  22      130.99      122.82     15.75 o
  -2   9  22      610.88      666.57     33.94 o
  -1   9  22      294.31      336.45     27.55 o
   0   9  22        0.04       -6.12      6.12 o
   1   9  22      290.41      322.21     17.79 o
   2   9  22      617.93      656.46     32.25 o
   3   9  22      133.60      115.83     26.28 o
   4   9  22      170.40      175.43     10.80 o
  -3  10  22      138.10      131.59     16.48 o
  -2  10  22       45.25       57.89     14.03 o
  -1  10  22       22.08       32.78      8.75 o
   0  10  22       50.84       66.27     10.58 o
   1  10  22       22.40       30.15      8.86 o
   2  10  22       45.81       64.96     13.06 o
   3  10  22      140.14      138.74     16.05 o
   1   0  23      714.42      710.80     18.97 o
   2   0  23        0.03       -0.09      3.34 o
   3   0  23      441.17      479.15     10.66 o
   4   0  23      284.83      286.16     12.15 o
   5   0  23      483.93      534.19     11.47 o
   6   0  23       21.55       15.79      4.79 o
   7   0  23       28.30       36.84      6.11 o
  -7   1  23       92.07       92.31      8.01 o
  -6   1  23       65.35       65.75      6.45 o
  -5   1  23       56.19       51.17      6.56 o
  -4   1  23        6.15       -3.07      3.46 o
  -3   1  23      139.86      146.45      6.68 o
  -2   1  23       14.84       11.50      3.79 o
  -1   1  23      301.61      328.74     15.27 o
   0   1  23       84.96       69.16      9.35 o
   1   1  23      300.00      319.74     14.83 o
   2   1  23       15.32        7.70      3.64 o
   3   1  23      144.71      158.68      6.80 o
   4   1  23        6.20       -0.13      3.49 o
   5   1  23       55.35       49.14      5.91 o
   6   1  23       65.93       74.70      7.30 o
   7   1  23       87.93       92.28      8.02 o
  -7   2  23      102.07       97.32      8.23 o
  -6   2  23       62.75       52.17      6.06 o
  -5   2  23      353.05      336.34     12.65 o
  -4   2  23      118.34      135.98      6.90 o
  -3   2  23      149.54      136.65      6.83 o
  -2   2  23      195.63      206.28      8.15 o
  -1   2  23      196.43      249.97     11.42 o
   0   2  23      162.59      167.85     10.27 o
   1   2  23      200.69      254.58     11.46 o
   2   2  23      203.96      205.44      8.17 o
   3   2  23      157.13      164.48      7.22 o
   4   2  23      114.37      115.95      5.57 o
   5   2  23      350.55      319.28      9.87 o
   6   2  23       62.88       61.79      6.29 o
   7   2  23      102.53       90.40      8.13 o
  -7   3  23      173.25      212.84     12.31 o
  -6   3  23      135.48      145.57      8.52 o
  -5   3  23       30.68       34.84      4.39 o
  -4   3  23      157.44      136.77      7.06 o
  -3   3  23      136.72      152.25      8.41 o
  -2   3  23      332.92      329.93     11.46 o
  -1   3  23       32.60       36.44      6.03 o
   0   3  23      106.09      109.84     15.04 o
   1   3  23       31.55       31.06      5.87 o
   2   3  23      334.37      332.47      9.95 o
   3   3  23      142.49      149.47      6.83 o
   4   3  23      156.27      131.20      6.32 o
   5   3  23       29.25       27.53      4.10 o
   6   3  23      140.06      129.27      8.23 o
   7   3  23      173.15      208.19     12.04 o
  -7   4  23       62.84       72.10     11.22 o
  -6   4  23       30.93       12.07      4.88 o
  -5   4  23        0.95        0.23      3.57 o
  -4   4  23      945.72      950.21     17.08 o
  -3   4  23       34.99       34.95      5.34 o
  -2   4  23      189.79      193.37      9.52 o
  -1   4  23      382.31      361.84     19.72 o
   0   4  23      135.15      138.02      9.61 o
   1   4  23      380.51      390.77     15.46 o
   2   4  23      192.99      195.41     11.17 o
   3   4  23       34.19       39.60      4.77 o
   4   4  23      951.81      982.57     16.91 o
   5   4  23        0.68        1.55      3.39 o
   6   4  23       27.54        9.71      4.82 o
   7   4  23       60.53       74.68      8.41 o
  -6   5  23      195.38      218.74     10.36 o
  -5   5  23       77.91       48.82      5.10 o
  -4   5  23      227.47      248.58     13.58 o
  -3   5  23       79.71       74.59      6.79 o
  -2   5  23       30.56       16.92     16.47 o
  -1   5  23      492.19      529.48     16.56 o
   0   5  23      178.12      152.95     10.18 o
   1   5  23      501.59      493.49     16.27 o
   2   5  23       31.34       18.65      5.75 o
   3   5  23       78.19       74.01      6.48 o
   4   5  23      225.06      245.00      8.61 o
   5   5  23       75.08       56.06      5.16 o
   6   5  23      190.95      207.49     10.15 o
  -6   6  23      235.74      253.29     12.52 o
  -5   6  23      182.18      188.72      8.48 o
  -4   6  23      442.86      503.47     15.52 o
  -3   6  23      453.51      494.22     17.34 o
  -2   6  23       49.53       61.02      9.38 o
  -1   6  23      200.59      231.88     15.29 o
   0   6  23       17.83       21.46      6.06 o
   1   6  23      205.16      206.36     12.38 o
   2   6  23       49.00       65.80     14.20 o
   3   6  23      466.73      464.38     14.33 o
   4   6  23      443.83      467.31     12.08 o
   5   6  23      179.48      165.51      7.99 o
   6   6  23      237.44      252.10     12.19 o
  -5   7  23      217.00      256.90     15.75 o
  -4   7  23       30.03       14.07      7.49 o
  -3   7  23      100.56       88.86      9.34 o
  -2   7  23      287.89      305.97     31.70 o
  -1   7  23      413.65      445.10     32.52 o
   0   7  23      355.98      321.32     16.28 o
   1   7  23      411.38      432.14     15.69 o
   2   7  23      285.40      307.50     18.01 o
   3   7  23      102.53       79.15     12.92 o
   4   7  23       27.62       13.18      4.46 o
   5   7  23      214.04      262.29     14.37 o
  -4   8  23       89.48       65.08     10.22 o
  -3   8  23      107.30       63.67     13.27 o
  -2   8  23       56.51       64.56     19.10 o
  -1   8  23      125.58      123.92     12.27 o
   0   8  23       51.70       36.81      8.72 o
   1   8  23      127.19      138.09     10.60 o
   2   8  23       61.29       62.55      9.95 o
   3   8  23      110.38       95.25     13.11 o
   4   8  23       86.43       90.92      7.03 o
  -3   9  23      163.19      146.77     17.26 o
  -2   9  23      153.49      142.50     29.02 o
  -1   9  23      116.05      121.88     12.59 o
   0   9  23      372.11      457.74     20.89 o
   1   9  23      114.82      130.88     12.85 o
   2   9  23      157.97      158.47     17.82 o
   3   9  23      159.57      188.02     13.92 o
  -1  10  23       49.98       49.61      9.74 o
   0  10  23       21.21       23.31      8.59 o
   1  10  23       48.15       50.09     12.11 o
   0   0  24       35.68       43.94     10.69 o
   1   0  24        5.81       20.69      5.54 o
   2   0  24      171.72      169.16      9.22 o
   3   0  24        0.05       -0.33      3.56 o
   4   0  24      500.84      516.17     12.83 o
   5   0  24       45.85       33.38      4.38 o
   6   0  24       22.72       35.53      5.71 o
   7   0  24       49.44       39.14      7.15 o
  -7   1  24       64.16       53.42      7.70 o
  -6   1  24       96.42      115.42      8.93 o
  -5   1  24      190.64      184.48      7.59 o
  -4   1  24        7.95       -0.65      3.99 o
  -3   1  24      358.81      365.44     10.02 o
  -2   1  24      139.34      162.34      9.07 o
  -1   1  24       24.81       23.06      5.63 o
   0   1  24      182.93      169.06     10.46 o
   1   1  24       23.68       24.94      6.86 o
   2   1  24      136.04      147.61      8.70 o
   3   1  24      360.07      384.84     10.25 o
   4   1  24        7.34        5.89      4.83 o
   5   1  24      188.83      193.00      7.59 o
   6   1  24       95.13      104.14      7.62 o
   7   1  24       64.63       52.58      7.57 o
  -7   2  24       18.27       22.68      6.60 o
  -6   2  24      305.01      353.02     11.86 o
  -5   2  24       26.56       38.83      4.61 o
  -4   2  24        4.08       -3.83      3.83 o
  -3   2  24       87.40       71.19      5.58 o
  -2   2  24      172.04      178.48      9.50 o
  -1   2  24      540.57      547.06     18.06 o
   0   2  24      156.87      146.36      9.81 o
   1   2  24      547.55      562.71     17.14 o
   2   2  24      173.89      186.27     10.92 o
   3   2  24       89.42       77.27      6.72 o
   4   2  24        4.13       -2.34      3.37 o
   5   2  24       26.10       41.47      4.58 o
   6   2  24      309.21      340.49     11.96 o
   7   2  24       18.03       28.06      6.83 o
  -6   3  24       63.88       62.60      6.70 o
  -5   3  24      241.72      238.54      8.63 o
  -4   3  24       53.48       33.46      5.97 o
  -3   3  24       42.30       28.57      7.68 o
  -2   3  24      515.89      497.04     16.47 o
  -1   3  24      242.69      239.02     11.60 o
   0   3  24       92.93       86.62      8.19 o
   1   3  24      239.33      253.23     12.45 o
   2   3  24      521.56      490.85     21.43 o
   3   3  24       41.38       28.81      4.94 o
   4   3  24       48.33       26.72      4.36 o
   5   3  24      240.68      257.61      8.64 o
   6   3  24       64.65       66.46      6.74 o
  -6   4  24      127.23      135.16      9.60 o
  -5   4  24       87.69       73.19      5.65 o
  -4   4  24        3.51       -4.68      4.68 o
  -3   4  24      355.14      330.39     16.42 o
  -2   4  24      261.42      260.43     11.59 o
  -1   4  24      382.70      401.86     15.01 o
   0   4  24        5.18        4.73      5.25 o
   1   4  24      386.49      443.24     31.11 o
   2   4  24      260.50      276.39     13.71 o
   3   4  24      359.42      356.04     10.20 o
   4   4  24        3.56       -1.90      3.68 o
   5   4  24       89.93       78.69      6.89 o
   6   4  24      130.38      151.57     10.00 o
  -6   5  24      232.97      281.63     13.15 o
  -5   5  24       86.13       70.77      6.05 o
  -4   5  24      334.20      328.99     13.25 o
  -3   5  24      370.17      381.34     15.24 o
  -2   5  24       15.12       20.42      7.30 o
  -1   5  24      215.08      233.04     11.99 o
   0   5  24        2.49        0.07      5.08 o
   1   5  24      217.70      224.85     12.41 o
   2   5  24       15.12        3.96      6.71 o
   3   5  24      362.63      353.19     11.98 o
   4   5  24      345.44      337.83     12.46 o
   5   5  24       83.30       65.01      5.76 o
   6   5  24      226.40      281.89     14.21 o
  -5   6  24       62.27       59.21      6.93 o
  -4   6  24      152.60      133.17     16.66 o
  -3   6  24       51.29       47.26      7.78 o
  -2   6  24      266.47      264.37     16.11 o
  -1   6  24       64.58       56.80      9.44 o
   0   6  24      368.29      355.82     17.82 o
   1   6  24       60.47       63.83      9.12 o
   2   6  24      263.73      278.10     15.24 o
   3   6  24       53.40       45.69     11.92 o
   4   6  24      151.90      143.72      7.66 o
   5   6  24       64.20       66.67      8.72 o
  -4   7  24       27.81       31.48      8.68 o
  -3   7  24      252.65      270.45     16.12 o
  -2   7  24       11.04       16.48      7.62 o
  -1   7  24        4.42        2.17      7.01 o
   0   7  24      205.17      209.45     12.40 o
   1   7  24        4.27       -5.95      5.95 o
   2   7  24       12.67       17.61     13.76 o
   3   7  24      248.33      268.97     16.29 o
   4   7  24       26.41       29.49      5.17 o
  -3   8  24      207.24      161.49     17.93 o
  -2   8  24      171.27      164.27     14.23 o
  -1   8  24      135.31      136.80     13.11 o
   0   8  24      795.47      811.39     84.91 o
   1   8  24      136.40      124.66     10.43 o
   2   8  24      166.09      162.19     17.08 o
   3   8  24      206.63      221.55     14.35 o
  -2   9  24       44.11       45.27      9.37 o
  -1   9  24      214.29      225.80     33.56 o
   0   9  24        9.63       -5.87      7.17 o
   1   9  24      213.96      218.70     16.35 o
   2   9  24       45.04       65.56     13.54 o
   1   0  25      300.35      329.14     13.22 o
   2   0  25      208.54      204.39     11.24 o
   3   0  25       20.92       17.46      4.36 o
   4   0  25      312.71      296.39     12.08 o
   5   0  25      496.98      524.28     12.80 o
   6   0  25       29.78       32.39      8.26 o
  -6   1  25       91.87       81.28      8.10 o
  -5   1  25       23.09       27.05      4.58 o
  -4   1  25       48.46       55.57      7.12 o
  -3   1  25      164.95      174.06      8.47 o
  -2   1  25      250.24      253.34     11.82 o
  -1   1  25      309.95      304.77     17.21 o
   0   1  25      978.52      977.77     24.01 o
   1   1  25      307.78      293.46     12.76 o
   2   1  25      248.17      253.41     19.44 o
   3   1  25      169.19      187.81      8.20 o
   4   1  25       47.83       50.13      6.49 o
   5   1  25       22.40       27.00      4.49 o
   6   1  25       94.16       83.73      8.16 o
  -6   2  25       26.68       27.48      6.49 o
  -5   2  25       78.38       96.37      7.08 o
  -4   2  25        1.20        2.97      5.18 o
  -3   2  25       54.49       50.93      7.47 o
  -2   2  25       35.72       32.21      6.17 o
  -1   2  25      424.36      420.72     15.08 o
   0   2  25       75.79       96.93      8.99 o
   1   2  25      422.14      456.34     15.98 o
   2   2  25       35.12       27.64      7.00 o
   3   2  25       51.79       43.69      5.17 o
   4   2  25        1.32       -3.46      4.57 o
   5   2  25       78.55       96.85      9.94 o
   6   2  25       25.20       23.21      8.10 o
  -6   3  25      149.62      161.34     10.40 o
  -5   3  25       21.74       32.69      5.05 o
  -4   3  25        8.23        8.74      5.16 o
  -3   3  25      476.89      484.28     19.25 o
  -2   3  25      213.45      235.44     11.56 o
  -1   3  25      696.18      726.84     20.25 o
   0   3  25        0.08        1.00      5.31 o
   1   3  25      698.58      724.48     20.46 o
   2   3  25      209.34      213.78     10.24 o
   3   3  25      481.19      500.82     14.35 o
   4   3  25        7.04        8.03      4.47 o
   5   3  25       22.13       19.35      5.32 o
   6   3  25      149.92      167.68     11.45 o
  -5   4  25        0.88       -3.63      4.47 o
  -4   4  25      138.71      105.13      9.11 o
  -3   4  25       32.64       45.27      7.62 o
  -2   4  25      181.53      197.45     11.36 o
  -1   4  25       13.73       10.21      5.93 o
   0   4  25      130.91      112.24      9.53 o
   1   4  25       13.91       20.58      8.19 o
   2   4  25      182.36      213.65     13.73 o
   3   4  25       31.59       61.85     10.35 o
   4   4  25      140.80      112.47      6.85 o
   5   4  25        0.98       -3.59      3.97 o
  -5   5  25      126.86      163.96     11.73 o
  -4   5  25      252.24      267.86     29.51 o
  -3   5  25      171.14      138.96     12.46 o
  -2   5  25      215.66      207.85     16.04 o
  -1   5  25      108.88      120.12      9.56 o
   0   5  25      239.87      244.34     13.19 o
   1   5  25      110.26      106.95      9.43 o
   2   5  25      218.14      205.42     14.31 o
   3   5  25      168.46      129.63      9.34 o
   4   5  25      251.11      265.74      9.60 o
   5   5  25      128.46      179.07     13.71 o
  -4   6  25      121.93      105.96     11.80 o
  -3   6  25      204.60      224.97     15.66 o
  -2   6  25      188.49      164.93     13.93 o
  -1   6  25      189.44      194.54     15.05 o
   0   6  25       68.96       60.71      8.11 o
   1   6  25      194.42      194.67     17.79 o
   2   6  25      183.33      198.78     14.50 o
   3   6  25      201.73      224.15     17.08 o
   4   6  25      128.74      121.90     17.03 o
  -3   7  25       66.43       63.31      9.96 o
  -2   7  25      518.08      661.31     24.59 o
  -1   7  25      106.78      113.67     12.16 o
   0   7  25      134.83      136.76     13.44 o
   1   7  25      106.14      125.59     10.55 o
   2   7  25      505.21      616.42     56.07 o
   3   7  25       71.01       55.82      9.33 o
  -2   8  25       22.46       21.48      9.08 o
  -1   8  25      322.80      304.39     18.00 o
   0   8  25      165.43      177.27     14.82 o
   1   8  25      325.98      329.73     18.14 o
   2   8  25       22.10        7.71      7.64 o
   0   0  26      754.69      770.56     26.23 o
   1   0  26      186.62      186.54     11.55 o
   2   0  26       40.78       51.93      7.45 o
   3   0  26      357.41      351.32     13.00 o
   4   0  26       12.30       13.64      5.52 o
   5   0  26      105.21      115.54      8.32 o
  -5   1  26      113.32      131.65      8.54 o
  -4   1  26      193.59      210.51     16.80 o
  -3   1  26      123.25      118.29      9.36 o
  -2   1  26      102.69       95.07      8.79 o
  -1   1  26     1266.71     1336.59     29.47 o
   0   1  26      324.67      363.48     14.46 o
   1   1  26     1274.76     1292.80     25.57 o
   2   1  26       99.53      100.85      9.02 o
   3   1  26      124.60      124.26      9.07 o
   4   1  26      191.13      197.80     10.87 o
   5   1  26      108.66      115.39     12.76 o
  -5   2  26        0.18        4.84      4.75 o
  -4   2  26      202.91      219.15     11.46 o
  -3   2  26      129.84      132.72     12.07 o
  -2   2  26      344.57      358.81     13.89 o
  -1   2  26      165.24      164.49     10.93 o
   0   2  26        5.54        1.97      5.97 o
   1   2  26      172.94      186.17     11.55 o
   2   2  26      334.74      362.39     12.98 o
   3   2  26      137.42      136.33      9.33 o
   4   2  26      209.97      239.82      8.86 o
   5   2  26        0.20        0.04      4.23 o
  -5   3  26       12.19        9.19      4.98 o
  -4   3  26      131.47      162.09     13.35 o
  -3   3  26       80.19       75.72     10.06 o
  -2   3  26      464.08      471.44     16.14 o
  -1   3  26      146.70      148.69     10.50 o
   0   3  26     1309.17     1248.40     28.72 o
   1   3  26      146.83      160.94     19.24 o
   2   3  26      468.17      503.11     14.55 o
   3   3  26       79.45       85.52      7.93 o
   4   3  26      133.03      175.05      8.08 o
   5   3  26       11.87       12.93      4.83 o
  -4   4  26       52.21       62.75      9.97 o
  -3   4  26      289.87      260.81     21.80 o
  -2   4  26      431.96      461.65     20.14 o
  -1   4  26      102.13       83.51      8.72 o
   0   4  26      128.73      155.47     11.10 o
   1   4  26      102.62      114.67      9.90 o
   2   4  26      422.40      497.54     20.24 o
   3   4  26      292.70      289.08     12.58 o
   4   4  26       48.66       54.82      5.62 o
  -4   5  26      300.75      407.75     39.89 o
  -3   5  26       49.92       51.01     21.68 o
  -2   5  26      191.74      171.44     25.43 o
  -1   5  26      384.26      353.12     14.52 o
   0   5  26      316.98      320.06     14.40 o
   1   5  26      382.63      396.92     15.55 o
   2   5  26      193.11      162.92     17.77 o
   3   5  26       52.19       46.63      6.98 o
   4   5  26      304.18      395.71     22.43 o
  -3   6  26      114.90      121.14     12.05 o
  -2   6  26       46.43       45.15      9.46 o
  -1   6  26      105.95       95.93     11.92 o
   0   6  26       25.85       20.54     10.27 o
   1   6  26      108.61       94.88      9.50 o
   2   6  26       46.28       58.70     10.07 o
   3   6  26      109.41      122.07      9.46 o
  -2   7  26       20.50       34.45     11.28 o
  -1   7  26      807.02      866.44     29.16 o
   0   7  26        0.03       12.51      7.97 o
   1   7  26      801.66      805.24     23.25 o
   2   7  26       20.67       30.54      8.51 o
   1   0  27     1332.37     1390.64     41.84 o
   2   0  27      431.84      439.19     15.73 o
   3   0  27      101.23       96.66      8.47 o
   4   0  27       47.38       19.16      7.91 o
  -4   1  27       49.81       48.90      9.12 o
  -3   1  27       74.93       74.89      7.78 o
  -2   1  27      229.59      243.76     12.72 o
  -1   1  27       48.47       67.55     13.84 o
   0   1  27      125.86      134.06     10.29 o
   1   1  27       47.02       71.51     16.52 o
   2   1  27      227.07      244.34     13.97 o
   3   1  27       73.26       88.76      8.37 o
   4   1  27       50.14       42.77     12.13 o
  -4   2  27      138.38      158.62     25.46 o
  -3   2  27      315.03      326.77     16.99 o
  -2   2  27      391.01      388.11     14.75 o
  -1   2  27      314.73      345.77     14.39 o
   0   2  27      260.18      247.78     13.46 o
   1   2  27      311.63      352.16     12.91 o
   2   2  27      397.79      365.86     12.91 o
   3   2  27      312.76      348.93     16.24 o
   4   2  27      139.01      110.77     11.66 o
  -4   3  27       54.78       46.16      9.03 o
  -3   3  27       16.57       26.23      8.34 o
  -2   3  27      245.65      245.79     12.63 o
  -1   3  27      254.21      266.59     18.09 o
   0   3  27       96.70       92.94      9.40 o
   1   3  27      257.40      264.52     13.62 o
   2   3  27      244.39      229.29     16.71 o
   3   3  27       16.23       27.06      6.30 o
   4   3  27       52.86       53.65      6.80 o
  -3   4  27       71.49       94.64     11.03 o
  -2   4  27      264.17      231.67     16.26 o
  -1   4  27      187.43      185.74     12.00 o
   0   4  27     1313.79     1272.14     30.52 o
   1   4  27      190.07      171.62     19.13 o
   2   4  27      273.60      238.87     16.45 o
   3   4  27       74.09       83.35      8.24 o
  -3   5  27       11.90       10.09      7.16 o
  -2   5  27       26.85       31.47      8.72 o
  -1   5  27       79.11       85.55      8.91 o
   0   5  27        2.70       -5.11      5.83 o
   1   5  27       80.27       51.81      8.28 o
   2   5  27       27.95       28.90      8.73 o
   3   5  27        9.68        5.37      7.89 o
  -1   6  27      539.32      549.46     22.99 o
   0   6  27      137.19      129.25     12.81 o
   1   6  27      546.51      570.95     19.05 o
   0   0  28      356.57      386.61     19.33 o
   1   0  28       50.51       96.15     17.36 o
   2   0  28      419.39      458.69     16.31 o
   3   0  28       90.03       97.12      8.54 o
  -3   1  28       13.75        9.11      6.58 o
  -2   1  28      494.26      486.98     16.98 o
  -1   1  28       75.56       61.05      8.43 o
   0   1  28       22.86       15.93      6.01 o
   1   1  28       76.08       66.07      7.36 o
   2   1  28      497.00      539.62     17.64 o
   3   1  28       12.86        0.36      5.29 o
  -3   2  28       89.72      103.66     11.43 o
  -2   2  28       45.49       33.34      7.15 o
  -1   2  28      563.69      570.12     18.63 o
   0   2  28      342.94      397.44     19.00 o
   1   2  28      575.10      578.74     18.12 o
   2   2  28       43.71       30.68     10.36 o
   3   2  28       89.43      111.93      9.42 o
  -3   3  28      148.71      127.89     17.11 o
  -2   3  28       90.55      110.42     11.82 o
  -1   3  28       33.56       36.25      7.39 o
   0   3  28      107.55       86.26      9.43 o
   1   3  28       36.64       51.28      8.21 o
   2   3  28       91.52       99.58     10.25 o
   3   3  28      142.57      141.20      9.86 o
  -2   4  28       26.73       18.77      8.30 o
  -1   4  28      381.84      375.56     15.12 o
   0   4  28        5.61        5.70      6.36 o
   1   4  28      392.20      382.01     15.78 o
   2   4  28       24.56       30.24      6.97 o
   0   5  28      180.07      198.72     15.51 o
   1   0  29       40.65       45.09     10.41 o
   2   0  29        0.10        8.13      7.21 o
  -1   1  29       34.37       21.45     12.09 o
   0   1  29      437.02      427.97     14.57 o
   1   1  29       33.17       21.99      6.07 o
  -1   2  29       61.93       75.96      8.77 o
   0   2  29      110.85      123.61     10.50 o
   1   2  29       61.68       71.22      7.70 o
 
